# Supplementary material for: Tricyclo­hex­yl{2-[(3,5-di-tert-butyl-4-hy­droxy­benz­yl)sulfan­yl]acetato-κO}tin(IV)
Source: Acta Crystallogr Sect E Struct Rep Online. 2010 Jun 16;66(Pt 7):m792. doi: 10.1107/S1600536810021884 (PMC3007050; doi:10.1107/S1600536810021884)
Supplement: Supplementary file 2 [file e-66-0m792-Isup2.hkl]

# 
# h,k,l, Fc-squared, Fo-squared, sigma(Fo-squared) and status flag 
# 
data_I
_shelx_title ' LSM_1351_0m in P2(1)/c' 
_shelx_refln_list_code          4 
_shelx_F_calc_maximum      384.24 
_exptl_crystal_F_000      1432.00 
_reflns_d_resolution_high  0.7696 
 
loop_ 
 _symmetry_equiv_pos_as_xyz 
 'x, y, z' 
 '-x, y+1/2, -z+1/2' 
 '-x, -y, -z' 
 'x, -y-1/2, z-1/2' 
 
_cell_length_a    15.5048 
_cell_length_b    11.4261 
_cell_length_c    19.9794 
_cell_angle_alpha  90.000 
_cell_angle_beta   94.603 
_cell_angle_gamma  90.000 
 
_shelx_F_squared_multiplier     1.000 
 
loop_ 
 _refln_index_h 
 _refln_index_k 
 _refln_index_l 
 _refln_F_squared_calc 
 _refln_F_squared_meas 
 _refln_F_squared_sigma 
 _refln_observed_status 
   1   0   0       37.18        5.33      8.30 o 
   2   0   0    24152.49    28109.57    322.52 o 
   3   0   0    19848.77    21615.41    308.93 o 
   4   0   0     3998.99     4550.87     79.85 o 
   5   0   0    11808.38    14022.53    211.64 o 
   6   0   0     8440.76     8071.85    133.08 o 
   7   0   0     4462.17     4801.70    102.64 o 
   8   0   0    31606.12    32299.49    472.23 o 
   9   0   0     4679.05     4573.90     91.65 o 
  10   0   0      865.57      949.71     42.63 o 
  11   0   0      642.99      682.67     38.67 o 
  12   0   0     4336.72     4396.56    321.19 o 
  13   0   0        5.56      -33.41     53.92 o 
  14   0   0      391.37      350.35     71.74 o 
  15   0   0      373.16      512.10    116.65 o 
  16   0   0        0.70      -13.36     61.38 o 
  17   0   0      549.34      724.93    101.47 o 
  18   0   0      170.65       80.18     96.68 o 
  19   0   0        9.50      -21.93     69.48 o 
  20   0   0      137.65       29.93    192.55 o 
   1   1   0     8285.62     9640.62    115.65 o 
   2   1   0    63492.39    69729.68    869.48 o 
   3   1   0    11802.17    12900.80    173.04 o 
   4   1   0    18506.02    20357.43    267.80 o 
   5   1   0     8647.61     8915.71    131.05 o 
   6   1   0     6529.65     7179.72    103.04 o 
   7   1   0    10060.39     9872.24    135.84 o 
   8   1   0      858.21      790.17     36.80 o 
   9   1   0       20.29       35.58     22.35 o 
  10   1   0     9924.35     9918.40    144.74 o 
  11   1   0      734.30      842.76     40.72 o 
  12   1   0     1445.76     1417.75     51.81 o 
  13   1   0     1635.28     1597.45     81.67 o 
  14   1   0      228.89      177.40     45.40 o 
  15   1   0     1348.69     1407.42     83.82 o 
  16   1   0      614.98      623.19     65.49 o 
  17   1   0       56.25       35.50     47.97 o 
  18   1   0      160.62      198.78     54.61 o 
  19   1   0      334.55      412.90     65.69 o 
  20   1   0        0.07       22.98     53.71 o 
   0   2   0    37360.03    38545.68    776.05 o 
   1   2   0     6872.25     7352.81    134.22 o 
   2   2   0      279.11      276.81     14.08 o 
   3   2   0     1761.48     1898.72     36.51 o 
   4   2   0     1022.51     1222.86     39.96 o 
   5   2   0     4364.62     4248.77    102.86 o 
   6   2   0     5910.13     6351.43    104.78 o 
   7   2   0      975.78      914.22     40.91 o 
   8   2   0     3215.19     3221.96     71.41 o 
   9   2   0     3947.75     3553.29     91.11 o 
  10   2   0       15.98       21.65     24.72 o 
  11   2   0      686.25      637.27     38.87 o 
  12   2   0     1836.29     1913.21     60.34 o 
  13   2   0       31.77       18.15     27.33 o 
  14   2   0      400.85      398.12     52.20 o 
  15   2   0       30.38       32.10     42.15 o 
  16   2   0       22.06       50.79     49.36 o 
  17   2   0      446.41      371.76     97.56 o 
  18   2   0       16.56      -27.02     46.53 o 
  19   2   0       73.84       83.61     59.28 o 
   1   3   0      888.35      871.94     34.90 o 
   2   3   0      697.61      827.77     32.07 o 
   3   3   0    10050.79    10292.93    182.35 o 
   4   3   0      742.26      919.54     31.55 o 
   5   3   0      204.23      251.05     38.06 o 
   6   3   0      612.06      627.43     40.60 o 
   7   3   0     1674.47     1657.92     52.11 o 
   8   3   0      353.19      398.98     33.69 o 
   9   3   0      352.84      360.85     42.16 o 
  10   3   0      930.87      919.54     48.94 o 
  11   3   0       28.56       46.22     27.60 o 
  12   3   0       23.75       55.79     29.32 o 
  13   3   0       85.87       89.86     31.98 o 
  14   3   0       31.60       69.92     67.12 o 
  15   3   0       23.90       88.82     45.75 o 
  16   3   0      133.44      148.00     49.74 o 
  17   3   0        1.15       28.89     48.19 o 
  18   3   0        1.27       72.55     50.54 o 
  19   3   0       82.95       84.29     65.96 o 
   0   4   0     1045.65     1145.24     67.17 o 
   1   4   0      375.44      354.02     33.16 o 
   2   4   0     1824.49     1774.45     92.11 o 
   3   4   0     1427.64     1267.42     42.83 o 
   4   4   0      687.59      798.91     43.52 o 
   5   4   0      902.60      940.89     33.28 o 
   6   4   0      142.26      143.59     22.38 o 
   7   4   0       58.12       54.64     50.97 o 
   8   4   0        8.01      -35.60     27.38 o 
   9   4   0      813.86      787.08     65.27 o 
  10   4   0      243.51      278.46     41.60 o 
  11   4   0       84.31       67.97     38.68 o 
  12   4   0       52.25       28.83     36.12 o 
  13   4   0        2.36      -20.12     29.73 o 
  14   4   0       33.64       96.49     34.39 o 
  15   4   0       20.43      -50.08     42.44 o 
  16   4   0        0.01       -6.78     45.34 o 
  17   4   0       32.18       51.39     48.91 o 
  18   4   0        0.81       81.59     84.01 o 
  19   4   0        1.74      -22.17     58.02 o 
   1   5   0       69.00       16.38     21.77 o 
   2   5   0     6100.64     6322.56    180.84 o 
   3   5   0      218.60      179.51     35.69 o 
   4   5   0     5271.64     5380.28    148.45 o 
   5   5   0     3122.78     2974.05     65.55 o 
   6   5   0       84.05       60.64     18.18 o 
   7   5   0     2892.88     3053.02     68.50 o 
   8   5   0     1328.24     1430.56     71.27 o 
   9   5   0      891.02      975.71     59.38 o 
  10   5   0     1981.71     1987.81     77.60 o 
  11   5   0      793.14      765.81     63.77 o 
  12   5   0      305.42      231.55     43.88 o 
  13   5   0      157.15      127.97     42.68 o 
  14   5   0       97.44      110.67     40.23 o 
  15   5   0       80.04        2.48     42.28 o 
  16   5   0       60.96       -2.81     58.29 o 
  17   5   0       42.09       54.94     58.45 o 
  18   5   0       23.16       30.95     60.84 o 
   0   6   0    27566.84    27399.89    593.09 o 
   1   6   0      946.71      979.44     44.13 o 
   2   6   0     3444.57     3846.62    103.10 o 
   3   6   0     1612.99     1636.70     63.49 o 
   4   6   0      555.54      599.99     38.64 o 
   5   6   0     4716.37     4707.06     91.80 o 
   6   6   0     1997.61     1986.07     58.38 o 
   7   6   0     1055.86     1019.34     41.13 o 
   8   6   0     3988.27     4013.77    107.18 o 
   9   6   0     5819.25     6007.15    138.29 o 
  10   6   0     1073.39     1165.40     68.62 o 
  11   6   0      373.33      332.68     48.25 o 
  12   6   0      786.82      845.22     64.02 o 
  13   6   0       19.62       49.64     47.74 o 
  14   6   0      266.64      139.53     46.51 o 
  15   6   0      120.23       88.32     42.62 o 
  16   6   0        1.66      -59.77     52.95 o 
  17   6   0      445.60      532.77     82.02 o 
  18   6   0        6.71       57.65     93.75 o 
   1   7   0     9093.14     9308.82    149.24 o 
   2   7   0    10036.44     9704.62    179.41 o 
   3   7   0      345.29      299.83     36.37 o 
   4   7   0     6654.33     6700.69    122.10 o 
   5   7   0     3493.86     3438.09     81.13 o 
   6   7   0      915.96      948.12     48.99 o 
   7   7   0     7401.68     7204.83    127.88 o 
   8   7   0       75.85       -8.24     45.26 o 
   9   7   0        0.97      -13.04     47.28 o 
  10   7   0     1819.01     1841.64     93.18 o 
  11   7   0      379.58      400.45     54.55 o 
  12   7   0      432.17      358.08     53.15 o 
  13   7   0      440.53      406.25     56.77 o 
  14   7   0       72.85      -10.03     43.91 o 
  15   7   0      334.67      352.78     57.91 o 
  16   7   0      114.40        9.56     67.79 o 
  17   7   0       17.02      142.42     91.85 o 
   0   8   0     8967.81     8600.38    185.45 o 
   1   8   0     4079.62     4163.94     87.92 o 
   2   8   0     1185.02     1251.58     67.28 o 
   3   8   0     4674.12     4558.25    105.72 o 
   4   8   0      247.02      214.10     42.88 o 
   5   8   0     2470.97     2503.09     77.89 o 
   6   8   0      877.45      885.37     51.70 o 
   7   8   0      280.97      265.25     45.15 o 
   8   8   0     1376.12     1327.44    112.13 o 
   9   8   0     2316.18     2171.76    143.54 o 
  10   8   0       20.82       37.34     59.37 o 
  11   8   0      689.31      586.89     74.00 o 
  12   8   0      897.32      863.00     72.46 o 
  13   8   0        0.18       11.24     50.97 o 
  14   8   0      364.80      389.77     74.50 o 
  15   8   0      202.61      245.74     57.45 o 
  16   8   0       10.13      -13.63     76.13 o 
   1   9   0     3148.06     2997.90    115.55 o 
   2   9   0     2432.10     2266.64     85.89 o 
   3   9   0      628.55      566.07     48.84 o 
   4   9   0     1699.86     1663.54     70.68 o 
   5   9   0      634.01      679.83     51.17 o 
   6   9   0       67.99       72.01     36.28 o 
   7   9   0     1755.23     1551.59    100.80 o 
   8   9   0      438.02      428.71    114.39 o 
   9   9   0       26.64        3.19     65.16 o 
  10   9   0     1138.71     1040.58     91.21 o 
  11   9   0      185.17      159.92     66.26 o 
  12   9   0      313.80      323.06     68.39 o 
  13   9   0      103.03       31.03     72.16 o 
  14   9   0       18.53      121.08     62.23 o 
  15   9   0      115.09      172.25     66.96 o 
   0  10   0      814.86      698.08     89.18 o 
   1  10   0      121.78       55.19     55.12 o 
   2  10   0      170.00      238.44     44.70 o 
   3  10   0      261.70      208.02     44.48 o 
   4  10   0       60.50       13.59     38.27 o 
   5  10   0      493.16      571.13     56.66 o 
   6  10   0      195.17      252.52     51.54 o 
   7  10   0       14.37      -38.31     53.90 o 
   8  10   0      390.97      424.02     71.81 o 
   9  10   0       70.61       87.47     72.04 o 
  10  10   0       15.81       -0.62     57.59 o 
  11  10   0       85.29       59.24     62.62 o 
  12  10   0       63.78      113.94     62.94 o 
  13  10   0       24.90       36.65     63.04 o 
  14  10   0       48.95       -5.40     64.55 o 
   1  11   0       36.44      -35.61     45.55 o 
   2  11   0       49.10       12.55     50.20 o 
   3  11   0        0.00        4.07     39.76 o 
   4  11   0       27.46      -39.73     45.20 o 
   5  11   0       16.53       16.48     39.36 o 
   6  11   0      100.68      111.09     59.82 o 
   7  11   0        3.93       17.01     56.24 o 
   8  11   0        1.19       98.67     63.32 o 
   9  11   0       81.23      204.13     68.82 o 
  10  11   0        2.04      -54.17     61.47 o 
  11  11   0        3.60      -11.18     62.09 o 
  12  11   0       15.04      115.85     70.06 o 
  13  11   0       26.24        2.22     65.39 o 
   0  12   0      284.65      429.25    148.61 o 
   1  12   0       10.41       99.47     46.77 o 
   2  12   0       18.50      -45.64     43.30 o 
   3  12   0      157.57      113.09     47.26 o 
   4  12   0       40.76       15.25     43.35 o 
   5  12   0       94.10       90.07     64.55 o 
   6  12   0       23.54      -81.66     56.14 o 
   7  12   0      143.71      149.94    115.31 o 
   8  12   0       46.50      196.00     70.55 o 
   9  12   0       51.75       78.36     83.22 o 
  10  12   0       26.53        7.90     65.03 o 
  11  12   0       10.69       -8.25     66.68 o 
   1  13   0      131.37      110.04     50.09 o 
   2  13   0      356.02      385.33     58.11 o 
   3  13   0       30.34       80.36     48.07 o 
   4  13   0      266.75      292.18     73.84 o 
   5  13   0      194.95      223.12     71.38 o 
   6  13   0       70.73       82.97     77.94 o 
   7  13   0      195.07      331.12     79.85 o 
   8  13   0       37.46      159.99     70.67 o 
   9  13   0        7.64      154.61     72.37 o 
   0  14   0      391.54      410.72     79.94 o 
   1  14   0       57.88       31.74     51.02 o 
   2  14   0       72.38      -21.67     47.95 o 
   3  14   0      209.64      278.75     57.90 o 
   4  14   0       35.22       84.58     70.99 o 
   5  14   0       44.31       40.77     70.58 o 
   6  14   0      262.09      311.22     82.54 o 
 -20   1   1       28.36       -4.22     53.64 o 
 -19   1   1        1.57       32.28     61.26 o 
 -18   1   1       20.26       33.90     49.92 o 
 -17   1   1       24.16      -20.00     44.41 o 
 -16   1   1       78.09       23.86     57.66 o 
 -15   1   1       34.51       -5.46     43.03 o 
 -14   1   1      122.35      148.32     45.01 o 
 -13   1   1      850.96      838.58     62.39 o 
 -12   1   1      102.32       48.68     26.43 o 
 -11   1   1      134.24      138.45     26.84 o 
 -10   1   1     1179.25     1162.12     44.24 o 
  -9   1   1      354.78      382.24     30.90 o 
  -8   1   1     5727.53     5807.76     92.56 o 
  -7   1   1      271.59      234.34     24.56 o 
  -6   1   1     2566.49     2796.40     54.34 o 
  -5   1   1     4896.67     4992.78     83.17 o 
  -4   1   1      526.98      543.08     26.79 o 
  -3   1   1    15560.87    16834.46    220.92 o 
  -2   1   1     7538.31     8629.69    137.18 o 
  -1   1   1     2452.07     2361.45     31.18 o 
   0   1   1    16015.96    17325.66    200.50 o 
   1   1   1     4932.49     5295.03     61.94 o 
   2   1   1       34.63       30.31     13.95 o 
   3   1   1      412.18      576.51     25.37 o 
   4   1   1        4.03        2.93     18.58 o 
   5   1   1       38.63       89.65     21.76 o 
   6   1   1     1259.51     1405.12     40.91 o 
   7   1   1     2571.36     2686.04     56.19 o 
   8   1   1     2444.38     2738.63     58.35 o 
   9   1   1     2119.17     1939.75     50.96 o 
  10   1   1        0.39       37.83     23.53 o 
  11   1   1       13.97        0.82     23.84 o 
  12   1   1      548.86      590.54     37.92 o 
  13   1   1       13.29        3.66     36.88 o 
  14   1   1      145.40      108.78     42.47 o 
  15   1   1       87.03       91.58     45.40 o 
  16   1   1       84.43       49.83     44.33 o 
  17   1   1      104.63      101.55     51.20 o 
  18   1   1       34.27       54.33     49.98 o 
  19   1   1       10.79       34.44     56.51 o 
 -19   2   1       74.47      136.82     56.46 o 
 -18   2   1      262.47      264.85     75.88 o 
 -17   2   1        1.93       11.67     46.81 o 
 -16   2   1      398.90      456.53     60.16 o 
 -15   2   1      837.72      869.60     69.99 o 
 -14   2   1        1.58       48.86     40.25 o 
 -13   2   1      646.11      747.92     44.50 o 
 -12   2   1      653.27      666.23     41.44 o 
 -11   2   1      192.91      157.18     28.99 o 
 -10   2   1     5052.99     4881.03     89.32 o 
  -9   2   1      941.25      972.70     41.77 o 
  -8   2   1     2110.66     2255.26     58.95 o 
  -7   2   1     7656.39     7624.47    122.66 o 
  -6   2   1     6495.35     6505.77    106.67 o 
  -5   2   1      151.73      201.56     24.78 o 
  -4   2   1     8789.07     9448.17    137.45 o 
  -3   2   1    11975.29    13319.83    150.48 o 
  -2   2   1     7714.86     8281.65     92.13 o 
  -1   2   1    15412.35    15258.40    184.17 o 
   0   2   1    21205.15    22374.30    304.26 o 
   1   2   1    14071.07    14895.05    197.17 o 
   2   2   1   147638.67   155169.00   1923.08 o 
   3   2   1     4020.10     4046.80     66.93 o 
   4   2   1     1002.47      988.17     41.77 o 
   5   2   1    20064.22    20451.27    275.33 o 
   6   2   1       91.27      112.68     24.11 o 
   7   2   1     9125.35     9642.70    148.24 o 
   8   2   1      600.41      629.02     48.63 o 
   9   2   1      295.58      315.05     31.72 o 
  10   2   1     6130.89     5992.52    111.57 o 
  11   2   1     1639.51     1535.33     53.98 o 
  12   2   1       55.28       16.87     26.51 o 
  13   2   1      283.54      234.81     33.38 o 
  14   2   1      467.21      565.96     57.80 o 
  15   2   1      220.64      183.63     49.96 o 
  16   2   1      213.45      248.03     54.00 o 
  17   2   1       35.59      105.89     54.55 o 
  18   2   1        1.96       24.73     49.29 o 
  19   2   1      189.34      209.95     57.77 o 
 -19   3   1      131.15        7.43     51.81 o 
 -18   3   1        0.05       21.57     49.77 o 
 -17   3   1      765.55      903.50     77.12 o 
 -16   3   1      425.54      447.10     60.38 o 
 -15   3   1      235.79      319.95     54.61 o 
 -14   3   1     1981.47     1951.85     94.04 o 
 -13   3   1     1272.97     1161.18     54.33 o 
 -12   3   1     1216.71     1192.77     55.62 o 
 -11   3   1     1732.54     1777.47     59.11 o 
 -10   3   1      553.17      676.69     43.58 o 
  -9   3   1     5193.35     5571.75    105.73 o 
  -8   3   1    12261.80    12050.84    183.44 o 
  -7   3   1      422.85      431.27     57.67 o 
  -6   3   1     3380.44     3459.60     80.78 o 
  -5   3   1    22657.83    23286.65    367.59 o 
  -4   3   1      355.86      341.95     34.78 o 
  -3   3   1     3193.32     3118.17     44.79 o 
  -2   3   1    11630.23    11865.46    149.25 o 
  -1   3   1     3564.94     3443.58     61.26 o 
   0   3   1    34722.44    33732.30    685.33 o 
   1   3   1     3223.30     3437.96     77.03 o 
   2   3   1     1442.80     1953.56     63.66 o 
   3   3   1    15419.95    15862.10    196.07 o 
   4   3   1    24896.09    26208.34    386.20 o 
   5   3   1      870.46      796.25     34.23 o 
   6   3   1    11810.59    11975.19    258.32 o 
   7   3   1     8430.90     8541.76    137.88 o 
   8   3   1     1963.33     1985.47     58.78 o 
   9   3   1     6398.15     6545.51    132.76 o 
  10   3   1      751.02      660.81     43.80 o 
  11   3   1        2.16      -38.01     34.66 o 
  12   3   1     2502.98     2376.38     67.01 o 
  13   3   1      327.86      318.54     37.72 o 
  14   3   1      732.79      702.47     77.27 o 
  15   3   1     1138.03     1242.98     80.28 o 
  16   3   1      104.19      129.80     56.51 o 
  17   3   1      697.17      652.83     69.78 o 
  18   3   1      113.08       60.10     51.88 o 
  19   3   1        0.10      -23.89     51.76 o 
 -19   4   1       48.61       39.93     63.41 o 
 -18   4   1      239.26      352.75     76.55 o 
 -17   4   1       75.12       95.64     52.66 o 
 -16   4   1      361.92      325.24     56.84 o 
 -15   4   1      950.46      837.67     70.79 o 
 -14   4   1        9.44       30.83     32.66 o 
 -13   4   1      563.00      573.40     45.14 o 
 -12   4   1      716.22      617.31     47.82 o 
 -11   4   1      375.71      351.96     46.59 o 
 -10   4   1     9205.25     8954.92    205.98 o 
  -9   4   1     2555.12     2565.27     78.52 o 
  -8   4   1       14.35       -3.75     32.75 o 
  -7   4   1     8442.03     8531.32    184.75 o 
  -6   4   1     5204.16     5044.71    119.69 o 
  -5   4   1       15.68       18.05     16.71 o 
  -4   4   1     7870.39     8065.89    103.88 o 
  -3   4   1     6894.61     6615.29     86.41 o 
  -2   4   1    17530.58    16719.59    192.88 o 
  -1   4   1    10963.78    11383.33    162.60 o 
   0   4   1       59.21      109.09     24.64 o 
   1   4   1     3916.65     3549.71     83.03 o 
   2   4   1    57599.02    58781.53    918.29 o 
   3   4   1     8995.03     9861.13    183.94 o 
   4   4   1     9618.86    10278.90    160.81 o 
   5   4   1    12814.29    13350.64    173.23 o 
   6   4   1       22.71       21.59     22.77 o 
   7   4   1     7703.81     8068.46    151.35 o 
   8   4   1     1906.65     1852.46     65.81 o 
   9   4   1      823.18      730.87     65.91 o 
  10   4   1     5132.22     4882.39    115.13 o 
  11   4   1     6133.96     5903.80    185.21 o 
  12   4   1      512.70      474.25     50.15 o 
  13   4   1      597.62      505.01     43.63 o 
  14   4   1      784.76      843.60     51.47 o 
  15   4   1      364.76      272.74     52.69 o 
  16   4   1      631.45      598.72     90.89 o 
  17   4   1       92.15       40.35     57.94 o 
  18   4   1       20.04      -47.55     85.41 o 
  19   4   1      506.12      425.24     80.13 o 
 -18   5   1       32.81      113.59     62.54 o 
 -17   5   1      336.57      321.09     70.24 o 
 -16   5   1       55.93      -53.63     51.81 o 
 -15   5   1       12.92       -7.19     49.20 o 
 -14   5   1     1107.07     1201.35     66.49 o 
 -13   5   1      341.27      233.83     46.56 o 
 -12   5   1       81.27       84.24     39.65 o 
 -11   5   1     1135.19     1128.31     66.07 o 
 -10   5   1        7.83        7.62     35.28 o 
  -9   5   1      628.45      596.48     50.99 o 
  -8   5   1     3821.69     4010.38    101.70 o 
  -7   5   1     1073.63     1097.68     61.49 o 
  -6   5   1      362.96      416.45     24.96 o 
  -5   5   1    11629.74    11283.57    152.62 o 
  -4   5   1     1718.02     1791.63     52.35 o 
  -3   5   1     9069.73     8567.96    197.87 o 
  -2   5   1     4555.98     4670.05    116.10 o 
  -1   5   1     3891.19     3758.42     72.97 o 
   0   5   1    15222.44    15491.99    265.25 o 
   1   5   1    25410.27    26592.69    705.77 o 
   2   5   1     2792.49     3038.86     68.00 o 
   3   5   1    15269.37    15488.91    248.14 o 
   4   5   1     5910.42     5807.42    113.98 o 
   5   5   1     4924.88     4859.35     81.45 o 
   6   5   1     5543.39     5918.30     93.65 o 
   7   5   1     2543.22     2390.17     90.80 o 
   8   5   1     1637.22     1742.06     72.02 o 
   9   5   1     9622.33     8938.60    173.93 o 
  10   5   1      179.48      203.53     41.94 o 
  11   5   1       19.69      -48.13     46.36 o 
  12   5   1     1092.72     1030.11     65.44 o 
  13   5   1       12.46        5.84     50.58 o 
  14   5   1      587.77      467.55     50.10 o 
  15   5   1      371.25      345.17     53.98 o 
  16   5   1       28.79      -63.04     64.20 o 
  17   5   1      340.26      367.23     71.86 o 
  18   5   1       49.09       68.65     64.15 o 
 -18   6   1       45.49      129.08     65.45 o 
 -17   6   1       82.93       -8.52     58.43 o 
 -16   6   1      102.07      230.83     81.56 o 
 -15   6   1      524.51      497.44     54.07 o 
 -14   6   1        6.86        1.19     42.85 o 
 -13   6   1      233.36      269.91     49.04 o 
 -12   6   1      171.85      161.81     44.13 o 
 -11   6   1       14.11        9.00     56.28 o 
 -10   6   1      554.30      541.54     52.49 o 
  -9   6   1     3047.38     3179.70     96.26 o 
  -8   6   1        7.70        0.80     28.34 o 
  -7   6   1     1246.18     1297.50     39.34 o 
  -6   6   1     2161.73     2122.15     50.15 o 
  -5   6   1      570.92      651.10     39.41 o 
  -4   6   1     2517.46     2500.06     64.84 o 
  -3   6   1     3182.57     3074.37     81.89 o 
  -2   6   1     1118.97     1265.83     42.98 o 
  -1   6   1     8551.75     8674.07    138.90 o 
   0   6   1     1895.13     1739.02     54.60 o 
   1   6   1      451.24      439.33     31.18 o 
   2   6   1     3199.46     2986.58     71.04 o 
   3   6   1     5730.64     5980.91    180.08 o 
   4   6   1      497.33      588.11     39.34 o 
   5   6   1      668.79      602.96     38.70 o 
   6   6   1        0.18      -37.02     24.68 o 
   7   6   1     2892.75     2904.60     63.28 o 
   8   6   1      168.79      144.86     41.53 o 
   9   6   1      296.65      388.28     49.52 o 
  10   6   1      249.89      240.00     45.01 o 
  11   6   1      602.36      600.76     57.01 o 
  12   6   1        4.55       25.95     40.72 o 
  13   6   1      101.84       95.81     97.33 o 
  14   6   1       88.44      106.80     45.18 o 
  15   6   1       15.78      -55.70     37.13 o 
  16   6   1      142.86      270.37     74.88 o 
  17   6   1       10.07       31.03     58.54 o 
  18   6   1        5.73       95.34     66.42 o 
 -17   7   1        5.88      -12.82     59.58 o 
 -16   7   1       63.29       20.77     60.13 o 
 -15   7   1        0.01      -18.76     48.08 o 
 -14   7   1       17.74       29.23     45.85 o 
 -13   7   1      186.61      222.16     50.95 o 
 -12   7   1        4.65       71.15     44.64 o 
 -11   7   1        2.28        3.10     60.45 o 
 -10   7   1        7.18       70.80     41.91 o 
  -9   7   1       12.94       32.41     47.52 o 
  -8   7   1       14.91      -64.45     42.97 o 
  -7   7   1      310.50      248.24     34.57 o 
  -6   7   1        0.27      -41.27     27.51 o 
  -5   7   1      465.62      540.93     50.58 o 
  -4   7   1      322.88      289.03     48.40 o 
  -3   7   1       18.88      -27.68     29.12 o 
  -2   7   1       50.88       64.55     23.88 o 
  -1   7   1      102.73       97.14     27.91 o 
   0   7   1      386.14      375.17     36.48 o 
   1   7   1      797.63      840.22     41.49 o 
   2   7   1      666.98      670.48     49.76 o 
   3   7   1      104.38       92.08     31.38 o 
   4   7   1      213.38      229.72     37.35 o 
   5   7   1       23.46      -37.49     28.54 o 
   6   7   1      693.07      637.75     46.80 o 
   7   7   1        2.62      -41.99     27.99 o 
   8   7   1       55.63       46.18     48.93 o 
   9   7   1      507.63      523.61     55.16 o 
  10   7   1       77.52       65.79     42.46 o 
  11   7   1      180.35       61.14     45.18 o 
  12   7   1        0.76      -21.35     41.54 o 
  13   7   1       80.37       69.24     89.26 o 
  14   7   1      187.56      166.50     50.79 o 
  15   7   1        6.66       22.38     47.17 o 
  16   7   1        2.26       -6.02     55.74 o 
  17   7   1        2.12       57.96     62.49 o 
 -16   8   1        1.90        5.11     51.40 o 
 -15   8   1      103.74       90.88     62.33 o 
 -14   8   1       22.10      -23.26     47.49 o 
 -13   8   1       19.80       11.30     47.82 o 
 -12   8   1       64.34       -1.66     60.20 o 
 -11   8   1       42.62        1.87     51.37 o 
 -10   8   1        0.69       13.22     51.87 o 
  -9   8   1        2.38      -19.28     49.06 o 
  -8   8   1      220.89      303.85     58.21 o 
  -7   8   1     1244.47     1330.86     69.23 o 
  -6   8   1       53.19       55.24     32.90 o 
  -5   8   1      218.42      288.39     39.92 o 
  -4   8   1      378.49      383.33     47.16 o 
  -3   8   1      349.79      326.68     40.67 o 
  -2   8   1      316.00      430.98     68.35 o 
  -1   8   1      248.77      249.26     33.04 o 
   0   8   1      877.80      877.83     55.15 o 
   1   8   1      294.57      292.99     39.27 o 
   2   8   1      861.50      845.50     51.90 o 
   3   8   1      253.79      186.14     36.84 o 
   4   8   1       51.22       72.09     24.07 o 
   5   8   1      351.07      320.16     46.56 o 
   6   8   1       43.79      -16.45     30.44 o 
   7   8   1      355.20      344.16     47.70 o 
   8   8   1        2.18       96.17     57.32 o 
   9   8   1      148.74      156.81     58.64 o 
  10   8   1       30.99       87.02     55.20 o 
  11   8   1       82.15       82.77     56.57 o 
  12   8   1       43.32      110.46     49.74 o 
  13   8   1       10.02      -73.92     49.28 o 
  14   8   1       84.93      -20.60     47.75 o 
  15   8   1       20.29       30.18     48.15 o 
  16   8   1        3.07       57.50     53.51 o 
 -16   9   1        7.69       17.99     77.69 o 
 -15   9   1        6.56       98.81     64.53 o 
 -14   9   1      173.27       97.11     61.77 o 
 -13   9   1       86.58       21.20     58.55 o 
 -12   9   1      223.55      341.22    135.76 o 
 -11   9   1      179.91      146.50     60.55 o 
 -10   9   1       99.88      127.02     60.29 o 
  -9   9   1      420.28      360.86     67.83 o 
  -8   9   1      581.25      583.79     72.53 o 
  -7   9   1       73.23        4.72     51.44 o 
  -6   9   1      310.01      368.09     53.43 o 
  -5   9   1     1820.07     1633.19     68.18 o 
  -4   9   1      118.58      103.04     36.72 o 
  -3   9   1      467.91      489.59     48.45 o 
  -2   9   1     2022.88     2100.49     85.46 o 
  -1   9   1      283.44      319.26     48.77 o 
   0   9   1     2509.39     2337.40     71.51 o 
   1   9   1      324.45      263.05     50.43 o 
   2   9   1      319.96      239.61     38.06 o 
   3   9   1      436.04      403.42     54.40 o 
   4   9   1     1187.21     1207.10     64.84 o 
   5   9   1        0.37       28.20     35.10 o 
   6   9   1      580.05      530.29     54.67 o 
   7   9   1      710.14      734.36     97.76 o 
   8   9   1      140.87      142.55     59.18 o 
   9   9   1      783.69      641.45     76.54 o 
  10   9   1        4.35      -59.30     74.62 o 
  11   9   1        6.80       19.44     58.28 o 
  12   9   1      493.96      482.25     75.28 o 
  13   9   1        2.99      133.31     60.70 o 
  14   9   1       11.84      134.62     78.63 o 
  15   9   1      161.54       92.66     76.83 o 
 -14  10   1        7.20       29.38     63.91 o 
 -13  10   1       86.02      104.88     66.26 o 
 -12  10   1      296.00      128.44     73.96 o 
 -11  10   1       15.30       89.87     63.13 o 
 -10  10   1      909.74      855.50    121.04 o 
  -9  10   1      319.40      374.54     72.24 o 
  -8  10   1       34.97       62.69     58.02 o 
  -7  10   1     1416.31     1373.12     99.03 o 
  -6  10   1      536.67      553.62     79.34 o 
  -5  10   1      539.81      482.19     48.67 o 
  -4  10   1      629.85      616.65     52.47 o 
  -3  10   1      669.33      667.57     54.10 o 
  -2  10   1      583.26      635.37     54.49 o 
  -1  10   1     1494.40     1556.69     82.63 o 
   0  10   1      278.84      256.10     51.44 o 
   1  10   1      278.23      198.37     49.77 o 
   2  10   1     2376.45     2478.18    116.79 o 
   3  10   1      310.99      340.37     42.74 o 
   4  10   1      269.98      354.15     76.96 o 
   5  10   1     1511.15     1618.88     73.44 o 
   6  10   1       69.55       66.33     46.76 o 
   7  10   1      872.33      893.01    130.37 o 
   8  10   1      246.04      244.13     65.06 o 
   9  10   1      220.01      278.73     67.66 o 
  10  10   1      789.13      745.90     86.68 o 
  11  10   1      441.23      367.68     74.65 o 
  12  10   1        3.02      -39.89     58.19 o 
  13  10   1      187.72      262.22     74.65 o 
  14  10   1       79.59       -6.89     64.57 o 
 -13  11   1      110.50      332.16     79.33 o 
 -12  11   1      170.48       76.73     68.52 o 
 -11  11   1      208.27      279.18     75.45 o 
 -10  11   1      110.40       37.00     63.32 o 
  -9  11   1      322.89      304.35     87.58 o 
  -8  11   1      956.36      927.65     91.19 o 
  -7  11   1      140.45       57.28     60.34 o 
  -6  11   1      251.47      209.16     65.12 o 
  -5  11   1     1626.76     1623.92     88.10 o 
  -4  11   1      158.82      214.05     47.32 o 
  -3  11   1      899.26      947.85     68.26 o 
  -2  11   1      813.36      798.36     61.17 o 
  -1  11   1       82.21       99.36     48.89 o 
   0  11   1     1351.78     1340.70     82.42 o 
   1  11   1      977.17      963.25     75.65 o 
   2  11   1        6.67      -58.18     38.79 o 
   3  11   1     1137.14     1118.70     68.20 o 
   4  11   1     1923.60     2018.28     93.31 o 
   5  11   1      279.57      287.40     57.92 o 
   6  11   1      714.44      690.49     82.02 o 
   7  11   1      473.26      594.01     80.76 o 
   8  11   1      116.92      107.33     63.26 o 
   9  11   1      635.99      658.28     84.75 o 
  10  11   1       53.25       36.64     65.29 o 
  11  11   1       44.20       90.07     67.03 o 
  12  11   1      226.52      334.87     78.37 o 
  13  11   1        2.84      117.95     71.60 o 
 -11  12   1        0.48       21.07    113.82 o 
 -10  12   1      187.78       82.92     69.40 o 
  -9  12   1      266.27      170.92    106.20 o 
  -8  12   1       15.86       45.42     64.37 o 
  -7  12   1      420.87      485.68     80.22 o 
  -6  12   1      424.55      357.78     72.65 o 
  -5  12   1       18.52        1.85     57.98 o 
  -4  12   1      480.42      471.74     60.60 o 
  -3  12   1      209.82      179.25     49.62 o 
  -2  12   1       73.22       73.42     46.03 o 
  -1  12   1     1142.06     1091.34     81.18 o 
   0  12   1      105.58      118.67     53.67 o 
   1  12   1      461.63      529.24     59.79 o 
   2  12   1     1142.28     1174.54     73.27 o 
   3  12   1       23.56        0.55     43.34 o 
   4  12   1      325.83      323.25     51.65 o 
   5  12   1      508.14      525.76     81.74 o 
   6  12   1       37.46       36.93     61.26 o 
   7  12   1      643.57      605.93     84.87 o 
   8  12   1      277.77      358.26     78.42 o 
   9  12   1       30.59      121.04     68.63 o 
  10  12   1      120.56       95.49     69.11 o 
  11  12   1      113.01       42.12    101.56 o 
  -9  13   1       14.20        3.82     67.35 o 
  -8  13   1      113.26       40.42     67.04 o 
  -7  13   1       79.52      193.63     73.05 o 
  -6  13   1      154.37       85.64     69.25 o 
  -5  13   1       57.87       95.00     80.05 o 
  -4  13   1       32.83       16.53     54.74 o 
  -3  13   1      110.95      113.25     49.42 o 
  -2  13   1      313.49      354.18     56.80 o 
  -1  13   1        0.21       43.37     47.80 o 
   0  13   1      234.13      310.67     59.24 o 
   1  13   1      318.41      389.88     56.72 o 
   2  13   1       41.75      115.92     49.11 o 
   3  13   1      112.17      114.49     48.66 o 
   4  13   1      179.68      290.21     73.70 o 
   5  13   1       77.60       88.84     85.27 o 
   6  13   1      253.41      345.38     86.95 o 
   7  13   1        0.48       29.03     66.44 o 
   8  13   1       36.65       88.25     69.34 o 
   9  13   1       87.12       18.04     67.45 o 
  -6  14   1       12.04       85.78     95.03 o 
  -5  14   1        8.22      216.41     78.54 o 
  -4  14   1       36.99       78.67     69.85 o 
  -3  14   1        0.20       77.89     52.41 o 
  -2  14   1        6.81       39.51     51.23 o 
  -1  14   1       92.76      113.38     53.80 o 
   0  14   1        1.79       31.62     56.85 o 
   1  14   1        1.32       37.17     52.59 o 
   2  14   1       23.24      -24.76     72.95 o 
   3  14   1       37.37       54.86     51.13 o 
   4  14   1       38.44        6.63     68.04 o 
   5  14   1        2.34       91.62     87.25 o 
   6  14   1        2.38        2.81     68.29 o 
 -20   0   2      160.83      143.10     80.78 o 
 -19   0   2      306.26      257.04    125.44 o 
 -18   0   2       40.73       -3.01     67.22 o 
 -17   0   2      615.47      800.72    214.92 o 
 -16   0   2     1114.97     1090.04    214.92 o 
 -15   0   2      273.78       91.26     71.11 o 
 -14   0   2     1290.82     1251.62    109.60 o 
 -13   0   2     3038.41     3121.91    143.17 o 
 -12   0   2      113.67      108.91     56.85 o 
 -11   0   2     2183.45     2256.71     62.57 o 
 -10   0   2     5528.11     5659.25    145.31 o 
  -9   0   2     2797.35     2979.94     69.82 o 
  -8   0   2    13468.57    12748.28    202.91 o 
  -7   0   2     5489.44     6361.38    123.41 o 
  -6   0   2     1837.65     2238.79     60.89 o 
  -5   0   2    16219.68    17917.03    307.21 o 
  -4   0   2      902.73     1020.05     41.14 o 
  -3   0   2    58887.09    62303.06   1007.17 o 
  -2   0   2    29128.14    29264.28    590.34 o 
  -1   0   2     5331.42     5510.92     84.17 o 
   0   0   2    14280.93    15980.36    335.74 o 
   1   0   2    47548.73    49582.34    863.71 o 
   2   0   2    15322.73    16377.66    333.27 o 
   3   0   2      174.49      250.70     25.99 o 
   4   0   2     2762.83     2958.13     72.28 o 
   5   0   2     1566.00     1874.26     60.88 o 
   6   0   2     1280.87     1361.04     56.97 o 
   7   0   2    12634.09    12965.37    238.86 o 
   8   0   2       16.81      -38.63     25.76 o 
   9   0   2    12164.10    12190.81    234.49 o 
  10   0   2      939.48      994.98     56.00 o 
  11   0   2      326.24      299.55     39.39 o 
  12   0   2     4276.72     4065.63    159.74 o 
  13   0   2      708.30      682.18     83.00 o 
  14   0   2      179.24      107.35     61.65 o 
  15   0   2      559.82      646.66     89.63 o 
  16   0   2      232.92      350.19     81.63 o 
  17   0   2      344.89      290.08    120.64 o 
  18   0   2      395.49      385.43     87.00 o 
  19   0   2       55.67       84.48     75.76 o 
 -20   1   2       71.58       53.17     54.09 o 
 -19   1   2        7.49      -72.28     48.19 o 
 -18   1   2      359.12      277.25     59.80 o 
 -17   1   2      140.70       79.64     48.77 o 
 -16   1   2       33.29       38.29     53.76 o 
 -15   1   2     1438.41     1504.42     85.27 o 
 -14   1   2      563.54      409.02     54.49 o 
 -13   1   2      176.75      203.18     44.35 o 
 -12   1   2     2615.37     2740.22     66.18 o 
 -11   1   2     1202.42     1101.06     44.82 o 
 -10   1   2     2618.51     2524.72     59.66 o 
  -9   1   2     2175.97     2131.17     52.95 o 
  -8   1   2     2208.96     2572.13     56.15 o 
  -7   1   2    24230.14    26017.58    317.05 o 
  -6   1   2    12449.99    13088.00    168.62 o 
  -5   1   2      296.73      239.47     22.41 o 
  -4   1   2     3089.05     3698.98     64.67 o 
  -3   1   2    42968.20    45447.54    572.18 o 
  -2   1   2     3264.53     3432.60     49.62 o 
  -1   1   2    25881.62    26853.74    344.87 o 
   0   1   2    33345.43    35251.96    505.01 o 
   1   1   2    11352.94    12089.76    153.76 o 
   2   1   2    12295.67    12927.84    171.43 o 
   3   1   2     5303.08     5154.73     80.44 o 
   4   1   2     1378.28     1494.61     41.36 o 
   5   1   2    30063.79    32129.84    378.87 o 
   6   1   2     4835.11     4850.51     75.23 o 
   7   1   2     3817.25     3707.48     59.91 o 
   8   1   2     6092.31     5839.72     84.07 o 
   9   1   2     1804.98     1919.45     44.08 o 
  10   1   2      929.22     1044.29     43.23 o 
  11   1   2     4304.98     4514.64     96.45 o 
  12   1   2      400.92      393.64     39.50 o 
  13   1   2      531.70      496.10     78.88 o 
  14   1   2      839.11      949.51     68.46 o 
  15   1   2        1.57      -40.11     39.55 o 
  16   1   2      367.49      317.84     55.50 o 
  17   1   2      324.16      405.16     61.75 o 
  18   1   2       32.24       78.82     51.10 o 
  19   1   2      248.52      146.51     66.57 o 
 -19   2   2      125.08       56.48     54.39 o 
 -18   2   2        6.37       22.12     50.14 o 
 -17   2   2      209.79      134.74     50.59 o 
 -16   2   2      503.55      582.92     64.49 o 
 -15   2   2       10.43       32.94     44.33 o 
 -14   2   2      829.68      738.96     63.18 o 
 -13   2   2     1372.33     1341.53     79.44 o 
 -12   2   2      318.38      388.61     35.49 o 
 -11   2   2     2966.99     3043.08     69.62 o 
 -10   2   2     3054.10     2947.80     69.38 o 
  -9   2   2     1696.67     1524.38     49.45 o 
  -8   2   2     8773.20     8339.74    123.11 o 
  -7   2   2     1774.81     2015.24     54.08 o 
  -6   2   2     3722.14     3900.29     74.94 o 
  -5   2   2    12363.51    12736.94    180.04 o 
  -4   2   2      640.62      750.56     25.08 o 
  -3   2   2     2734.04     2818.46     44.33 o 
  -2   2   2       24.99       69.53     13.40 o 
  -1   2   2     2569.90     2770.70     48.87 o 
   0   2   2     6788.61     6787.92     90.73 o 
   1   2   2    23385.76    24533.07    269.70 o 
   2   2   2    47720.99    48886.01    562.15 o 
   3   2   2     1860.81     2201.66     54.99 o 
   4   2   2    10071.64    10369.19    166.91 o 
   5   2   2     1542.42     1803.51     49.47 o 
   6   2   2     1107.01     1351.27     46.00 o 
   7   2   2     5184.45     4915.05     90.80 o 
   8   2   2      344.17      354.03     31.54 o 
   9   2   2     4058.81     3613.70     73.11 o 
  10   2   2     1895.34     2158.70     58.65 o 
  11   2   2       81.27       89.10     33.76 o 
  12   2   2     2199.96     2433.65     65.55 o 
  13   2   2      935.29      939.95     48.91 o 
  14   2   2      203.02      270.93     48.94 o 
  15   2   2      272.63      226.95     50.09 o 
  16   2   2      172.76      182.56     50.02 o 
  17   2   2      206.33       93.43     49.46 o 
  18   2   2      222.43      176.73     82.52 o 
  19   2   2       29.18       79.09     54.09 o 
 -19   3   2        2.65       -5.22     52.24 o 
 -18   3   2       25.73       -4.58     47.89 o 
 -17   3   2       83.48       26.85     48.62 o 
 -16   3   2       18.11       13.19     44.72 o 
 -15   3   2      180.18      161.51     48.41 o 
 -14   3   2        0.28      -29.84     40.36 o 
 -13   3   2        6.48       17.57     29.87 o 
 -12   3   2      766.03      825.06     46.87 o 
 -11   3   2        5.58      -26.72     31.32 o 
 -10   3   2      187.78      275.20     43.75 o 
  -9   3   2     1624.19     1606.91     56.55 o 
  -8   3   2      479.67      522.28     48.76 o 
  -7   3   2     2181.71     2188.45     58.81 o 
  -6   3   2     1165.17     1212.07     51.51 o 
  -5   3   2        0.36      -13.33     20.19 o 
  -4   3   2      625.42      692.07     25.16 o 
  -3   3   2       42.89        9.34     14.43 o 
  -2   3   2     1140.92     1024.06     31.32 o 
  -1   3   2     5246.51     5181.13     75.85 o 
   0   3   2      350.16      451.87     27.50 o 
   1   3   2      532.22      516.66     37.85 o 
   2   3   2       65.92       55.71     24.02 o 
   3   3   2    15036.66    15601.93    191.99 o 
   4   3   2     1073.67     1099.80     48.55 o 
   5   3   2     4120.95     4365.32     92.06 o 
   6   3   2     5431.65     5553.23    112.09 o 
   7   3   2      964.57     1070.57     52.02 o 
   8   3   2      977.31     1071.48     48.92 o 
   9   3   2      146.25      182.32     31.77 o 
  10   3   2        5.23       36.96     29.25 o 
  11   3   2     2511.62     2525.35     66.76 o 
  12   3   2      280.90      270.02     35.74 o 
  13   3   2       13.05      -11.89     29.14 o 
  14   3   2       12.55        3.92     39.72 o 
  15   3   2        1.68      -47.69     50.28 o 
  16   3   2       27.06      -29.41     42.83 o 
  17   3   2       43.04      -15.66     46.73 o 
  18   3   2        0.01        9.37     49.57 o 
  19   3   2       41.05       85.69     55.40 o 
 -19   4   2        4.11      -53.20     73.71 o 
 -18   4   2        7.81      -19.89     56.02 o 
 -17   4   2       37.22       47.11     77.73 o 
 -16   4   2       43.08       83.94     48.75 o 
 -15   4   2       83.21       30.85     45.04 o 
 -14   4   2      109.00      149.18     36.04 o 
 -13   4   2        0.29       15.21     31.32 o 
 -12   4   2      128.73      170.21     35.25 o 
 -11   4   2      280.07      148.85     48.67 o 
 -10   4   2      118.43       63.99     35.89 o 
  -9   4   2      394.17      352.91     41.43 o 
  -8   4   2      425.68      590.64     47.28 o 
  -7   4   2     1273.16     1288.96     58.73 o 
  -6   4   2      657.92      592.75     31.52 o 
  -5   4   2     1534.20     1367.64     32.36 o 
  -4   4   2      388.36      402.36     22.15 o 
  -3   4   2      959.97      944.30     29.56 o 
  -2   4   2       62.88       60.42     18.12 o 
  -1   4   2      215.93      304.81     26.62 o 
   0   4   2      513.06      500.41     32.46 o 
   1   4   2      107.51      157.38     30.60 o 
   2   4   2     6042.16     6774.25    109.58 o 
   3   4   2       24.74       18.68     23.04 o 
   4   4   2     7966.57     8066.96    114.34 o 
   5   4   2      434.19      453.35     31.91 o 
   6   4   2     1095.68     1020.01     41.19 o 
   7   4   2     2095.55     2153.75     69.19 o 
   8   4   2        8.80      -34.96     29.51 o 
   9   4   2       69.83       99.28     34.54 o 
  10   4   2      638.12      640.55     51.21 o 
  11   4   2      408.20      456.06     48.04 o 
  12   4   2      889.78      877.17     60.02 o 
  13   4   2       12.34      -37.84     31.87 o 
  14   4   2       65.41       58.16     36.42 o 
  15   4   2       52.15      160.03     55.88 o 
  16   4   2       29.20       97.81     56.93 o 
  17   4   2       19.09       -8.97     50.80 o 
  18   4   2        7.02       40.63     68.76 o 
  19   4   2        4.31       68.99     62.80 o 
 -18   5   2       48.79      123.66     62.68 o 
 -17   5   2       19.29       58.86     60.52 o 
 -16   5   2       60.64       23.51     53.98 o 
 -15   5   2      357.80      365.86     56.49 o 
 -14   5   2       10.12       18.69     37.08 o 
 -13   5   2      106.99      107.47     62.27 o 
 -12   5   2     1135.86     1138.48     68.02 o 
 -11   5   2      758.49      839.64     59.99 o 
 -10   5   2     1176.41     1088.59     64.24 o 
  -9   5   2     2512.95     2402.41     80.65 o 
  -8   5   2        6.14       -4.75     32.45 o 
  -7   5   2      930.08      996.32     37.61 o 
  -6   5   2     1392.24     1324.88     37.72 o 
  -5   5   2      819.84      932.15     31.19 o 
  -4   5   2     1029.04     1022.69     39.33 o 
  -3   5   2     1354.22     1460.81     39.48 o 
  -2   5   2        0.14      -27.55     19.80 o 
  -1   5   2     1957.53     1924.33     51.93 o 
   0   5   2      550.11      578.30     35.66 o 
   1   5   2     1871.31     1793.80     53.66 o 
   2   5   2    10694.48    10567.79    194.73 o 
   3   5   2      844.64      771.73     45.06 o 
   4   5   2      243.60      240.25     29.17 o 
   5   5   2     1485.54     1550.75     44.76 o 
   6   5   2     1628.37     1726.55     53.99 o 
   7   5   2      128.87      139.08     38.66 o 
   8   5   2      808.07      797.57     54.80 o 
   9   5   2      828.00      810.87     85.77 o 
  10   5   2     1419.69     1399.53     71.12 o 
  11   5   2       98.72      143.37     40.30 o 
  12   5   2        0.99      -25.72     36.38 o 
  13   5   2       85.69       50.78     40.65 o 
  14   5   2      391.24      313.23     45.15 o 
  15   5   2       56.45      -45.60     47.93 o 
  16   5   2       17.98      -52.62     52.88 o 
  17   5   2      114.23       61.05     56.14 o 
  18   5   2        2.60       -3.96     60.83 o 
 -18   6   2        1.19      -58.39     57.44 o 
 -17   6   2      153.09      119.24     61.80 o 
 -16   6   2       54.08       -3.50     54.12 o 
 -15   6   2       65.24       87.42     41.86 o 
 -14   6   2      354.05      425.32     56.45 o 
 -13   6   2      711.60      856.88     65.26 o 
 -12   6   2       26.91      -26.33     38.47 o 
 -11   6   2     1375.33     1398.03     75.40 o 
 -10   6   2      949.89      982.85     68.53 o 
  -9   6   2      192.56      181.41     35.38 o 
  -8   6   2     5003.21     4732.32     99.82 o 
  -7   6   2     3744.00     3525.75     77.91 o 
  -6   6   2      991.46      905.41     37.64 o 
  -5   6   2     8210.39     8095.23    108.79 o 
  -4   6   2      696.63      749.43     29.61 o 
  -3   6   2      730.50      747.82     33.27 o 
  -2   6   2     4363.63     4304.96     82.37 o 
  -1   6   2     3905.36     3776.48     78.83 o 
   0   6   2    11712.33    11887.84    179.87 o 
   1   6   2    11547.95    11016.84    170.01 o 
   2   6   2     1915.53     2071.74     67.83 o 
   3   6   2     1092.58     1084.72     47.82 o 
   4   6   2     7524.47     7836.26    131.88 o 
   5   6   2       55.00       85.94     27.93 o 
   6   6   2      508.49      601.85     38.22 o 
   7   6   2     4893.77     4722.65    109.08 o 
   8   6   2       38.99       62.62     38.14 o 
   9   6   2     2174.23     2120.10     81.18 o 
  10   6   2      628.15      635.61     56.65 o 
  11   6   2       29.68       47.96     40.23 o 
  12   6   2     1241.06     1301.71     76.05 o 
  13   6   2      228.90      283.87     62.97 o 
  14   6   2        0.57       64.73     44.10 o 
  15   6   2      120.20      109.76     51.98 o 
  16   6   2      188.89      283.58     68.79 o 
  17   6   2       79.41       84.51    109.64 o 
  18   6   2       81.05      -33.79     60.49 o 
 -17   7   2      204.67       83.27     67.04 o 
 -16   7   2      111.72       87.46     62.59 o 
 -15   7   2     1132.70     1133.94     79.79 o 
 -14   7   2       43.11       67.49     46.43 o 
 -13   7   2       61.46       32.72     45.20 o 
 -12   7   2     1666.50     1739.58     88.43 o 
 -11   7   2      281.76      197.37     47.37 o 
 -10   7   2      649.53      608.38     58.98 o 
  -9   7   2     2830.44     2615.04    108.52 o 
  -8   7   2       87.86      132.55     50.67 o 
  -7   7   2     3640.13     3469.64     80.66 o 
  -6   7   2     5328.04     5227.13    117.36 o 
  -5   7   2      146.33      140.38     32.72 o 
  -4   7   2     2412.80     2373.43     56.22 o 
  -3   7   2    10324.99    10041.18    144.71 o 
  -2   7   2       67.14       84.10     25.53 o 
  -1   7   2     4781.10     4675.52    103.39 o 
   0   7   2     3987.09     3779.91     83.21 o 
   1   7   2      854.55      869.40     47.99 o 
   2   7   2     9898.61     9813.08    162.16 o 
   3   7   2     1535.68     1663.25     63.70 o 
   4   7   2       21.76       15.21     28.64 o 
   5   7   2     5158.71     5185.61    104.11 o 
   6   7   2     2154.65     2260.05     65.88 o 
   7   7   2     1288.44     1267.42     52.64 o 
   8   7   2     2972.34     2935.43    112.88 o 
   9   7   2      981.64     1055.72     68.38 o 
  10   7   2      997.53     1016.94     94.33 o 
  11   7   2     1322.76     1434.91     80.24 o 
  12   7   2       15.23      -59.14     49.13 o 
  13   7   2       46.64       40.44     45.72 o 
  14   7   2     1017.78      985.97     75.78 o 
  15   7   2        9.19       11.07     46.00 o 
  16   7   2      190.30      276.44     71.62 o 
  17   7   2      199.51      344.70     76.22 o 
 -16   8   2       90.75      101.35     54.20 o 
 -15   8   2      192.55      125.60     53.23 o 
 -14   8   2      225.16      220.47     55.22 o 
 -13   8   2     1075.06     1131.94     87.64 o 
 -12   8   2       76.73       27.37     73.77 o 
 -11   8   2      774.19      793.74     79.03 o 
 -10   8   2      436.60      337.19     63.29 o 
  -9   8   2      296.02      244.53     59.21 o 
  -8   8   2     1317.11     1211.54     86.79 o 
  -7   8   2     1814.30     1728.29     63.35 o 
  -6   8   2       18.00      -14.74     30.67 o 
  -5   8   2     4894.60     4871.97    104.23 o 
  -4   8   2     1749.75     1659.55     78.91 o 
  -3   8   2     1242.17     1242.43     71.82 o 
  -2   8   2     1087.28     1108.37     48.20 o 
  -1   8   2     2573.49     2441.86     67.83 o 
   0   8   2     2382.75     2348.79     68.60 o 
   1   8   2     6238.92     5997.07    116.64 o 
   2   8   2     1328.62     1170.70     52.50 o 
   3   8   2     1102.04      995.69     68.76 o 
   4   8   2     3361.26     3466.10     98.69 o 
   5   8   2       13.68      -14.94     30.74 o 
   6   8   2     1285.30     1316.39     59.07 o 
   7   8   2     2038.09     1992.32    110.39 o 
   8   8   2        0.71      -20.08     47.75 o 
   9   8   2     1612.00     1792.71    119.35 o 
  10   8   2      841.52      898.24     83.10 o 
  11   8   2        5.08        1.90     53.79 o 
  12   8   2     1128.47      919.15     73.91 o 
  13   8   2      218.76      175.73     54.96 o 
  14   8   2       16.78      -49.22     46.64 o 
  15   8   2      196.88      165.65     52.95 o 
  16   8   2       43.24       -6.53     50.99 o 
 -16   9   2       26.53       98.14     86.85 o 
 -15   9   2      318.57      432.15     78.00 o 
 -14   9   2       30.67       81.09     59.84 o 
 -13   9   2        0.94       21.59     58.75 o 
 -12   9   2      394.72      546.98     76.09 o 
 -11   9   2      310.68      398.88     70.80 o 
 -10   9   2      331.78      273.68     64.49 o 
  -9   9   2     1054.65     1139.66     90.70 o 
  -8   9   2        1.30        4.39     83.52 o 
  -7   9   2      803.14      810.79     81.13 o 
  -6   9   2      151.66      159.75     38.14 o 
  -5   9   2      294.25      324.67     43.01 o 
  -4   9   2        7.39      -43.30     33.24 o 
  -3   9   2     2145.54     2177.17     76.24 o 
  -2   9   2       10.94       18.34     41.00 o 
  -1   9   2     1093.36     1151.41     69.89 o 
   0   9   2      909.94      866.06     52.01 o 
   1   9   2       11.12       11.27     34.10 o 
   2   9   2     1355.94     1411.92     59.90 o 
   3   9   2      392.89      395.78     41.39 o 
   4   9   2        2.95      -23.73     33.68 o 
   5   9   2      411.63      454.31     46.34 o 
   6   9   2      948.18      813.40     53.97 o 
   7   9   2      110.20      124.52     60.67 o 
   8   9   2     1066.87     1073.58     93.35 o 
   9   9   2      165.43      220.20     63.67 o 
  10   9   2      267.27      260.88     67.01 o 
  11   9   2      650.56      694.08     81.89 o 
  12   9   2       31.70      -24.19     71.51 o 
  13   9   2      231.51       94.20     63.02 o 
  14   9   2       83.07       68.15     97.31 o 
  15   9   2        2.32      -25.07     60.44 o 
 -14  10   2       23.44      103.01     66.64 o 
 -13  10   2       56.93      105.00     72.80 o 
 -12  10   2        2.12       72.33     64.68 o 
 -11  10   2      161.49      100.62     63.69 o 
 -10  10   2      122.33      160.90     65.08 o 
  -9  10   2       19.27       17.71     58.28 o 
  -8  10   2      124.38      158.54     58.49 o 
  -7  10   2      384.07      226.60     63.10 o 
  -6  10   2        5.36       28.02     52.82 o 
  -5  10   2       96.00       63.97     36.99 o 
  -4  10   2      112.60      113.38     41.15 o 
  -3  10   2       36.95       84.44     50.15 o 
  -2  10   2      359.05      307.21     52.45 o 
  -1  10   2        1.15      -29.97     43.26 o 
   0  10   2      286.96      334.59     61.35 o 
   1  10   2     1902.82     1871.01    100.10 o 
   2  10   2       57.72       91.62     40.89 o 
   3  10   2      124.72      197.58     40.29 o 
   4  10   2      619.79      541.09     48.33 o 
   5  10   2       32.44       46.38     37.24 o 
   6  10   2      468.54      409.65    103.33 o 
   7  10   2       41.82        0.41     54.50 o 
   8  10   2       75.10      227.63     64.82 o 
   9  10   2      237.07      394.65     72.54 o 
  10  10   2      239.59      334.58     71.75 o 
  11  10   2      150.25      336.35     75.82 o 
  12  10   2       26.45      -64.30     65.25 o 
  13  10   2       25.54       48.94     64.45 o 
  14  10   2        8.19      -15.14     62.47 o 
 -13  11   2        0.73      -74.51     61.45 o 
 -12  11   2        3.82       10.32     78.14 o 
 -11  11   2        0.15       26.83     75.63 o 
 -10  11   2       32.26       49.85     63.23 o 
  -9  11   2       17.63      -22.68     58.08 o 
  -8  11   2       28.20       80.02     61.26 o 
  -7  11   2        0.38        5.83     59.95 o 
  -6  11   2       25.08      129.12     59.18 o 
  -5  11   2       30.49       95.91     34.01 o 
  -4  11   2       38.37       15.81     41.95 o 
  -3  11   2       66.97       41.16     42.01 o 
  -2  11   2       36.71       24.56     52.79 o 
  -1  11   2       34.25       34.64     48.03 o 
   0  11   2        6.84      -59.62     44.12 o 
   1  11   2        5.97       -7.34     46.05 o 
   2  11   2        5.97       89.16     53.66 o 
   3  11   2      154.05      255.20     46.51 o 
   4  11   2      132.97       45.49     47.37 o 
   5  11   2        0.34       20.96     43.83 o 
   6  11   2       41.50       46.82     72.58 o 
   7  11   2       59.99       41.15     67.33 o 
   8  11   2       60.01       85.40     62.73 o 
   9  11   2       80.52      -13.27     59.54 o 
  10  11   2        7.54       -1.00     62.40 o 
  11  11   2        3.55       70.95     64.98 o 
  12  11   2        4.40      119.90     69.96 o 
  13  11   2       16.57        1.24     66.96 o 
 -11  12   2        8.86       59.34     68.97 o 
 -10  12   2       38.49      137.64     78.02 o 
  -9  12   2        0.28      115.60     67.46 o 
  -8  12   2      125.20      153.46     69.85 o 
  -7  12   2       20.59       -0.95     60.43 o 
  -6  12   2       10.80       11.76     59.54 o 
  -5  12   2      321.59      270.29     71.15 o 
  -4  12   2       52.50       52.14     54.87 o 
  -3  12   2       88.99       39.66     44.76 o 
  -2  12   2      112.73       39.74     45.57 o 
  -1  12   2       65.88       36.99     57.66 o 
   0  12   2      132.86      178.68     54.87 o 
   1  12   2       78.06       65.09     45.02 o 
   2  12   2       48.36       57.48     45.83 o 
   3  12   2      106.26      117.55     46.72 o 
   4  12   2      166.63      112.95     45.86 o 
   5  12   2        0.17       68.71     60.92 o 
   6  12   2        3.85      -16.82     59.35 o 
   7  12   2       29.91       86.53     65.48 o 
   8  12   2        0.13       81.92     88.61 o 
   9  12   2        8.90        2.96     63.63 o 
  10  12   2        0.61       43.16     68.77 o 
  11  12   2       49.09       21.27     68.08 o 
  -9  13   2       33.08      -79.81     65.34 o 
  -8  13   2       99.46      -12.22     64.31 o 
  -7  13   2      212.26      365.77     80.24 o 
  -6  13   2      243.44      328.83     79.94 o 
  -5  13   2       18.26      122.63     65.29 o 
  -4  13   2       38.53        5.70     62.91 o 
  -3  13   2      372.29      455.04     59.53 o 
  -2  13   2       16.74       36.68     47.24 o 
  -1  13   2      184.72      276.66     55.11 o 
   0  13   2      213.91      212.06     55.90 o 
   1  13   2        0.66       67.44     47.79 o 
   2  13   2      436.55      473.15     84.90 o 
   3  13   2       56.28       52.66     46.04 o 
   4  13   2        4.02       17.24     61.14 o 
   5  13   2      201.15      294.93     72.95 o 
   6  13   2      151.32      180.11     73.05 o 
   7  13   2       43.37      141.15     69.30 o 
   8  13   2       53.30       32.90     66.83 o 
   9  13   2       87.97      275.39     85.25 o 
  -6  14   2        6.64       -1.10     77.85 o 
  -5  14   2      409.85      640.39    125.71 o 
  -4  14   2      106.65      111.79     99.79 o 
  -3  14   2      122.55      180.76     54.67 o 
  -2  14   2      148.56      177.78     54.13 o 
  -1  14   2       58.59      168.34     55.73 o 
   0  14   2       68.07      214.48     55.41 o 
   1  14   2      205.53      230.29     56.99 o 
   2  14   2       74.39      220.08     88.16 o 
   3  14   2       86.82       38.04     66.19 o 
   4  14   2      320.39      217.87     74.92 o 
   5  14   2        3.80       68.23     69.79 o 
   6  14   2       48.45       34.66     70.89 o 
 -20   1   3       15.59      -64.44     80.26 o 
 -19   1   3       16.65       19.27     51.30 o 
 -18   1   3       55.25       67.29     50.76 o 
 -17   1   3       73.53        1.43     56.51 o 
 -16   1   3       43.16       12.52     44.75 o 
 -15   1   3       57.58      122.90     46.23 o 
 -14   1   3        9.36       -8.81     52.36 o 
 -13   1   3      531.24      563.62     55.02 o 
 -12   1   3      236.46      220.98     39.54 o 
 -11   1   3        7.77       25.51     24.40 o 
 -10   1   3      770.92      738.98     37.78 o 
  -9   1   3      438.05      468.24     30.82 o 
  -8   1   3     2756.12     2737.79     58.12 o 
  -7   1   3     3446.27     3648.67     66.81 o 
  -6   1   3     5573.98     5685.02     86.48 o 
  -5   1   3    18015.59    18319.64    224.59 o 
  -4   1   3     6627.96     7477.28    110.32 o 
  -3   1   3      621.54      719.79     24.87 o 
  -2   1   3       17.95        6.56     11.59 o 
  -1   1   3     8063.19     7786.88    121.67 o 
   0   1   3      976.59      984.79     30.13 o 
   1   1   3     7522.74     8300.97    134.94 o 
   2   1   3     3790.78     3940.71     72.31 o 
   3   1   3    19315.54    20682.84    300.98 o 
   4   1   3      697.29      855.17     34.19 o 
   5   1   3        5.71       -0.97     20.87 o 
   6   1   3       31.04       -5.09     18.44 o 
   7   1   3     3175.96     3006.02     53.51 o 
   8   1   3       93.41       67.45     20.54 o 
   9   1   3      446.03      462.78     29.65 o 
  10   1   3     1109.25     1209.40     43.30 o 
  11   1   3       28.79       48.84     28.56 o 
  12   1   3      222.51      219.98     49.75 o 
  13   1   3        2.27       36.85     39.55 o 
  14   1   3      133.88      145.73     45.05 o 
  15   1   3       67.63       42.33     45.21 o 
  16   1   3       61.25       73.29     46.65 o 
  17   1   3       17.06       76.08     49.36 o 
  18   1   3       40.04       84.32     51.45 o 
  19   1   3       22.08       37.27     50.53 o 
 -19   2   3        6.50        0.52     49.61 o 
 -18   2   3      154.88       41.40     51.48 o 
 -17   2   3      190.06      207.88     53.67 o 
 -16   2   3      367.59      408.62     58.43 o 
 -15   2   3     1070.82     1096.35     75.58 o 
 -14   2   3      977.74      916.51     77.27 o 
 -13   2   3       88.46       94.98     30.28 o 
 -12   2   3     1792.78     1748.71     57.89 o 
 -11   2   3      985.36     1025.72     48.24 o 
 -10   2   3     1541.48     1467.93     57.53 o 
  -9   2   3     5169.76     5343.90     91.77 o 
  -8   2   3     7671.29     7469.26    113.44 o 
  -7   2   3     4414.19     4985.40     90.50 o 
  -6   2   3    15905.24    15930.97    222.19 o 
  -5   2   3      232.73      279.32     23.48 o 
  -4   2   3      625.88      597.92     28.80 o 
  -3   2   3    13834.50    14083.52    173.90 o 
  -2   2   3     5219.93     4878.88     70.17 o 
  -1   2   3     2756.80     2754.77     50.86 o 
   0   2   3     8095.78     7731.82     94.41 o 
   1   2   3     6495.50     6253.18     84.63 o 
   2   2   3     5444.59     5921.07     81.31 o 
   3   2   3     9326.93     9758.40    139.00 o 
   4   2   3    14187.96    15041.33    231.77 o 
   5   2   3     7372.34     7643.35    119.70 o 
   6   2   3     8490.62     8664.65    152.86 o 
   7   2   3     1545.03     1753.51     52.52 o 
   8   2   3     3071.54     3127.14     60.73 o 
   9   2   3     2291.88     2155.86     57.07 o 
  10   2   3      187.34      189.22     29.63 o 
  11   2   3     1483.64     1451.63     54.27 o 
  12   2   3     1505.58     1564.49     57.34 o 
  13   2   3        0.78      -21.56     29.91 o 
  14   2   3     2070.40     2125.32     96.64 o 
  15   2   3       23.71      -12.04     40.54 o 
  16   2   3       39.48       56.85     46.94 o 
  17   2   3      298.19      303.83     59.67 o 
  18   2   3       59.51      -21.50     48.37 o 
  19   2   3       46.14       92.04     53.73 o 
 -19   3   3       39.03       39.77     52.85 o 
 -18   3   3      313.26      233.87     57.58 o 
 -17   3   3      251.41      294.07     58.04 o 
 -16   3   3     1094.63     1176.30     81.95 o 
 -15   3   3       92.57       72.67     45.58 o 
 -14   3   3      538.14      418.35     55.13 o 
 -13   3   3     3834.73     3798.31     86.39 o 
 -12   3   3      376.23      350.01     51.21 o 
 -11   3   3      421.32      479.21     38.12 o 
 -10   3   3     4261.51     4444.86     86.61 o 
  -9   3   3      462.52      458.04     39.41 o 
  -8   3   3     8799.35     8535.63    140.00 o 
  -7   3   3     3521.77     3621.55     76.31 o 
  -6   3   3     1935.83     1943.58     55.98 o 
  -5   3   3    12935.73    12848.27    153.89 o 
  -4   3   3    10946.09    10387.04    126.96 o 
  -3   3   3      863.68      906.31     31.21 o 
  -2   3   3    12201.84    11571.51    148.23 o 
  -1   3   3     7963.39     8383.43    144.99 o 
   0   3   3        1.04        2.97     21.12 o 
   1   3   3     4560.11     4607.24     63.43 o 
   2   3   3    16606.80    17436.42    233.66 o 
   3   3   3     1149.67     1208.04     46.50 o 
   4   3   3    31764.61    33691.72    438.43 o 
   5   3   3      743.18      816.40     43.71 o 
   6   3   3      383.83      391.16     36.33 o 
   7   3   3     9469.55     9384.44    166.30 o 
   8   3   3     1738.96     1637.08     56.12 o 
   9   3   3     2857.94     2819.46     72.81 o 
  10   3   3     4234.66     4159.61     93.00 o 
  11   3   3      873.87      954.29     47.88 o 
  12   3   3     2302.79     2071.26     66.17 o 
  13   3   3      799.07      847.06     50.26 o 
  14   3   3       32.54       59.06     42.58 o 
  15   3   3      944.57      855.56     82.15 o 
  16   3   3      658.64      717.19     76.57 o 
  17   3   3       88.01       -7.60     47.51 o 
  18   3   3      187.39      113.05     54.64 o 
  19   3   3      141.13      129.93     70.43 o 
 -19   4   3        4.86      -61.62     58.02 o 
 -18   4   3      219.04      234.20     59.79 o 
 -17   4   3      510.01      470.94     87.74 o 
 -16   4   3       40.09       77.79     55.35 o 
 -15   4   3     1446.11     1411.34     85.43 o 
 -14   4   3     1345.39     1273.58     69.44 o 
 -13   4   3      131.02      138.33     36.56 o 
 -12   4   3     2223.86     2217.25     68.10 o 
 -11   4   3     3116.19     3084.29    116.94 o 
 -10   4   3      715.74      719.30     51.98 o 
  -9   4   3     6249.40     6339.77    208.96 o 
  -8   4   3     9794.66     9677.66    176.33 o 
  -7   4   3      123.59      160.88     33.84 o 
  -6   4   3    10949.88    10466.50    132.12 o 
  -5   4   3     4709.89     4540.82     68.61 o 
  -4   4   3      256.98      299.02     21.42 o 
  -3   4   3    27358.72    27242.27    306.72 o 
  -2   4   3      992.55     1020.06     34.21 o 
  -1   4   3     4610.78     4194.39     70.44 o 
   0   4   3     9362.29     9898.38    157.31 o 
   1   4   3     4079.28     3957.89     72.56 o 
   2   4   3    16206.33    16021.75    374.80 o 
   3   4   3    13226.29    13271.62    213.23 o 
   4   4   3    11069.14    11097.75    185.93 o 
   5   4   3     2204.91     2199.88     54.70 o 
   6   4   3     2693.43     2505.92     72.63 o 
   7   4   3      398.04      369.72     38.25 o 
   8   4   3     1445.52     1456.58     65.25 o 
   9   4   3     4257.29     4090.89    102.15 o 
  10   4   3      137.20      103.39     56.05 o 
  11   4   3     2082.20     1921.38     97.98 o 
  12   4   3     1506.82     1512.63     74.57 o 
  13   4   3       12.95       38.01     34.57 o 
  14   4   3     1963.36     1969.68     76.83 o 
  15   4   3       72.93      197.32    109.80 o 
  16   4   3      137.38      104.94     56.65 o 
  17   4   3      402.90      454.46     73.75 o 
  18   4   3       58.25      100.89     79.80 o 
  19   4   3       77.44       25.42     59.92 o 
 -18   5   3      147.99      119.50     64.11 o 
 -17   5   3       66.49       44.51     59.61 o 
 -16   5   3      348.39      227.90     64.19 o 
 -15   5   3      570.50      455.82     58.93 o 
 -14   5   3      117.56      132.52     41.47 o 
 -13   5   3     3132.94     2926.76     88.13 o 
 -12   5   3      302.11      290.69     47.12 o 
 -11   5   3       10.29      -18.02     36.13 o 
 -10   5   3     4644.09     4395.14    152.92 o 
  -9   5   3        1.07        2.42     29.46 o 
  -8   5   3     2627.74     2606.42     70.42 o 
  -7   5   3     8269.55     7939.76    119.35 o 
  -6   5   3     1913.82     1749.49     42.60 o 
  -5   5   3    12889.78    12676.25    156.26 o 
  -4   5   3     5134.49     4855.57     73.15 o 
  -3   5   3       11.19        3.05     14.06 o 
  -2   5   3     4677.13     4633.73     77.03 o 
  -1   5   3     7932.05     8187.45    129.80 o 
   0   5   3       20.56      -34.31     23.84 o 
   1   5   3     7359.35     7858.47    127.44 o 
   2   5   3     5888.02     6126.86    123.71 o 
   3   5   3     1127.04     1204.53     54.09 o 
   4   5   3     6255.50     6439.54    110.40 o 
   5   5   3      162.78      118.01     27.84 o 
   6   5   3       31.48       51.47     24.11 o 
   7   5   3     3492.82     3588.64     78.64 o 
   8   5   3     1249.26     1255.88     64.12 o 
   9   5   3      759.97      666.91     52.47 o 
  10   5   3     2144.66     2186.70     84.42 o 
  11   5   3      386.63      399.94     49.82 o 
  12   5   3      759.93      697.64     57.46 o 
  13   5   3      612.38      622.22     59.04 o 
  14   5   3       11.06       32.75     37.79 o 
  15   5   3      118.07      192.47     58.20 o 
  16   5   3      439.34      465.99     85.26 o 
  17   5   3        8.39       10.59     55.90 o 
  18   5   3       95.44        7.92     71.55 o 
 -18   6   3        4.75       61.91     62.34 o 
 -17   6   3      143.84      170.41     65.91 o 
 -16   6   3       86.92       16.35     57.60 o 
 -15   6   3      178.81      143.48     44.25 o 
 -14   6   3       73.97       95.42     46.03 o 
 -13   6   3      158.65      163.26     46.17 o 
 -12   6   3       92.98      102.84     54.27 o 
 -11   6   3      185.87      161.60     43.97 o 
 -10   6   3      255.51      304.72     46.53 o 
  -9   6   3      454.08      525.08     43.83 o 
  -8   6   3     3449.32     3377.34    122.24 o 
  -7   6   3      288.02      404.54     34.16 o 
  -6   6   3     2484.66     2339.23     50.80 o 
  -5   6   3     1121.98     1187.32     37.18 o 
  -4   6   3      963.82      969.16     34.27 o 
  -3   6   3     1089.19     1079.66     38.74 o 
  -2   6   3      712.91      678.86     37.32 o 
  -1   6   3      558.72      657.50     39.11 o 
   0   6   3     1218.85     1251.04     50.44 o 
   1   6   3       41.49       32.69     28.37 o 
   2   6   3     7177.69     7705.13    118.68 o 
   3   6   3     2001.83     2014.21     59.76 o 
   4   6   3      204.96      229.73     31.91 o 
   5   6   3      666.30      720.22     42.33 o 
   6   6   3     3434.18     3469.49     91.14 o 
   7   6   3      662.52      708.85     44.16 o 
   8   6   3     3276.13     3302.42     97.22 o 
   9   6   3      193.99      146.89     42.12 o 
  10   6   3      136.02      102.62     41.08 o 
  11   6   3      451.16      453.48     69.42 o 
  12   6   3      205.35      256.55     48.78 o 
  13   6   3        3.92       81.53     51.43 o 
  14   6   3      483.43      459.13     57.01 o 
  15   6   3       54.89       60.65     41.07 o 
  16   6   3      122.21       66.49     58.13 o 
  17   6   3       52.48       78.62     73.37 o 
  18   6   3        0.05      -62.30     57.31 o 
 -17   7   3        2.40      -49.47     67.81 o 
 -16   7   3        0.04      -68.95     70.00 o 
 -15   7   3       93.31      119.61     52.23 o 
 -14   7   3        0.13       63.03     50.51 o 
 -13   7   3       45.63       52.92     45.25 o 
 -12   7   3        9.23       66.96     44.14 o 
 -11   7   3        0.16       30.02     41.96 o 
 -10   7   3       45.94        0.38     47.63 o 
  -9   7   3      281.74      229.19     54.38 o 
  -8   7   3      164.75      134.47     50.72 o 
  -7   7   3      200.22      196.08     38.57 o 
  -6   7   3       14.48       23.41     21.22 o 
  -5   7   3      431.55      466.52     28.71 o 
  -4   7   3       30.55       35.06     21.92 o 
  -3   7   3      285.98      305.75     32.32 o 
  -2   7   3        0.84       -1.38     25.20 o 
  -1   7   3       88.59       25.88     36.72 o 
   0   7   3       95.89       74.21     30.97 o 
   1   7   3      638.83      652.11     43.81 o 
   2   7   3      545.05      688.60     53.12 o 
   3   7   3       32.06      -18.84     29.24 o 
   4   7   3      732.01      739.98     52.85 o 
   5   7   3       29.86        5.76     29.71 o 
   6   7   3      200.20      186.64     33.68 o 
   7   7   3       56.17       -0.68     35.29 o 
   8   7   3       59.95      117.45     80.04 o 
   9   7   3       52.00       48.85     40.99 o 
  10   7   3       38.87      104.84     43.56 o 
  11   7   3       38.62       92.68     44.66 o 
  12   7   3        2.66       20.64     43.64 o 
  13   7   3       74.13       89.29     47.64 o 
  14   7   3        4.88       -5.73     46.22 o 
  15   7   3       36.59       -8.20     47.06 o 
  16   7   3        0.25      -74.68     58.10 o 
  17   7   3        0.15       12.86     61.69 o 
 -16   8   3        9.24      -46.36     49.05 o 
 -15   8   3        2.27       33.74     48.46 o 
 -14   8   3       49.14       89.60     50.47 o 
 -13   8   3       53.28       93.40     49.84 o 
 -12   8   3       17.38      -24.49     64.66 o 
 -11   8   3       24.60       57.95     54.27 o 
 -10   8   3       34.32       58.71     58.48 o 
  -9   8   3      134.22       48.10     60.30 o 
  -8   8   3        0.18      -15.91     67.03 o 
  -7   8   3       21.89       26.56     32.85 o 
  -6   8   3     1147.86     1098.55     90.04 o 
  -5   8   3      398.30      310.81     40.27 o 
  -4   8   3      116.08       90.39     32.31 o 
  -3   8   3     1067.74     1072.59     44.47 o 
  -2   8   3      120.26       62.30     28.79 o 
  -1   8   3      567.32      586.68     42.51 o 
   0   8   3       71.50       28.44     31.58 o 
   1   8   3      112.37       54.06     34.22 o 
   2   8   3      755.73      737.60     45.01 o 
   3   8   3        0.65       -7.12     29.45 o 
   4   8   3       12.46       11.17     29.19 o 
   5   8   3      408.03      329.08     40.20 o 
   6   8   3       93.03      108.07     34.12 o 
   7   8   3       90.32       90.74     45.11 o 
   8   8   3       73.40       22.03    107.80 o 
   9   8   3       53.57       52.03     54.04 o 
  10   8   3       21.12       38.76     54.29 o 
  11   8   3        0.23      -44.86     51.65 o 
  12   8   3       21.18       61.50     48.66 o 
  13   8   3       53.57       72.68     49.20 o 
  14   8   3      103.41      116.21     52.50 o 
  15   8   3        8.64      -48.80     59.26 o 
  16   8   3        0.08      -42.49     50.15 o 
 -15   9   3       27.72      101.20     94.03 o 
 -14   9   3       85.45      130.16     60.59 o 
 -13   9   3      303.94      288.72     66.32 o 
 -12   9   3        0.23       45.12     58.02 o 
 -11   9   3      111.48      157.24     60.43 o 
 -10   9   3      326.79      186.64     84.44 o 
  -9   9   3      176.28      116.41     57.13 o 
  -8   9   3      847.48      994.21     85.79 o 
  -7   9   3      852.03      758.46     77.89 o 
  -6   9   3       31.01       60.50     36.16 o 
  -5   9   3      607.77      517.34     48.46 o 
  -4   9   3      704.05      682.95     59.99 o 
  -3   9   3       19.00      -39.68     34.87 o 
  -2   9   3      118.93      117.40     43.29 o 
  -1   9   3     1754.32     1806.72     84.09 o 
   0   9   3      297.41      226.79     39.38 o 
   1   9   3      441.85      442.79     44.38 o 
   2   9   3       34.03       28.71     40.02 o 
   3   9   3       62.83       23.55     33.39 o 
   4   9   3     1877.56     1899.29     66.58 o 
   5   9   3       92.58       70.08     36.53 o 
   6   9   3        3.79       16.18     45.56 o 
   7   9   3     1228.30     1384.68    162.54 o 
   8   9   3        9.34      -23.67     53.72 o 
   9   9   3       58.99      126.94     70.60 o 
  10   9   3      259.08      201.90     64.99 o 
  11   9   3      203.06      311.57     68.97 o 
  12   9   3      188.38      199.19     65.33 o 
  13   9   3      179.68      113.62     64.81 o 
  14   9   3        0.53      -24.35     58.98 o 
  15   9   3       11.09      -13.40     61.13 o 
 -14  10   3       89.05       40.53     64.24 o 
 -13  10   3       17.28       49.71     63.04 o 
 -12  10   3      287.05      375.37     75.99 o 
 -11  10   3      501.12      488.24     77.42 o 
 -10  10   3      246.03      294.53     68.88 o 
  -9  10   3      683.57      586.39     78.76 o 
  -8  10   3      462.31      450.29     71.81 o 
  -7  10   3      321.07      337.54     66.68 o 
  -6  10   3      842.50      768.04     66.45 o 
  -5  10   3      294.88      155.61     38.66 o 
  -4  10   3        2.43        7.15     38.05 o 
  -3  10   3     2417.63     2382.94    126.76 o 
  -2  10   3      249.84      249.27     59.28 o 
  -1  10   3      482.20      475.31     57.77 o 
   0  10   3      600.75      720.85     64.22 o 
   1  10   3      856.59      949.38     69.41 o 
   2  10   3      628.10      673.27     48.31 o 
   3  10   3     1815.91     1902.30     95.88 o 
   4  10   3      486.43      473.62     45.70 o 
   5  10   3      797.50      713.87     49.86 o 
   6  10   3      882.29      834.99     83.63 o 
   7  10   3        2.85      -74.85     53.23 o 
   8  10   3      508.62      404.95     72.16 o 
   9  10   3      688.82      685.27    145.32 o 
  10  10   3       47.63       74.90     61.19 o 
  11  10   3      499.14      365.08     93.96 o 
  12  10   3       53.39       57.40     63.87 o 
  13  10   3        4.14      -12.16     62.09 o 
  14  10   3      136.85      183.14     90.92 o 
 -13  11   3      421.52      441.46     82.08 o 
 -12  11   3       60.71      148.86     70.99 o 
 -11  11   3       37.73      100.55     99.84 o 
 -10  11   3      613.19      692.45     86.99 o 
  -9  11   3       97.24      122.93     63.56 o 
  -8  11   3      417.85      454.99     76.26 o 
  -7  11   3      559.90      655.50     83.00 o 
  -6  11   3      194.95      324.70     67.19 o 
  -5  11   3     1588.96     1670.14     95.95 o 
  -4  11   3      511.09      462.37     68.18 o 
  -3  11   3       93.39       55.53     54.37 o 
  -2  11   3      667.60      681.23     58.64 o 
  -1  11   3      951.48      912.09     73.05 o 
   0  11   3      228.77      200.69     57.43 o 
   1  11   3      527.71      556.63     56.02 o 
   2  11   3     1027.91     1127.61     87.94 o 
   3  11   3       97.50      140.56     44.98 o 
   4  11   3     1351.60     1315.40     97.18 o 
   5  11   3      103.68       34.23     30.78 o 
   6  11   3      125.27      202.63     58.63 o 
   7  11   3      478.54      362.56     74.11 o 
   8  11   3       92.18      102.49     65.91 o 
   9  11   3      156.41       88.66     66.01 o 
  10  11   3      406.75      348.36     76.33 o 
  11  11   3       81.60      102.48     77.16 o 
  12  11   3      168.90      261.54     77.52 o 
  13  11   3      167.14      136.57     73.08 o 
 -11  12   3      117.96      169.31     74.00 o 
 -10  12   3        0.53       46.54    116.05 o 
  -9  12   3      277.99      182.16     88.14 o 
  -8  12   3      565.35      716.02     91.18 o 
  -7  12   3       65.33       56.11     61.51 o 
  -6  12   3      717.22      706.77     87.34 o 
  -5  12   3       68.75       94.84     63.71 o 
  -4  12   3        0.53       26.88     44.23 o 
  -3  12   3     1228.88     1186.71     91.67 o 
  -2  12   3      171.22      110.76     47.46 o 
  -1  12   3      431.60      456.52     75.74 o 
   0  12   3      798.88      862.49     74.12 o 
   1  12   3       38.87       -2.48     42.84 o 
   2  12   3      496.11      552.48     58.66 o 
   3  12   3      472.24      467.64     56.77 o 
   4  12   3      137.49      147.20     50.23 o 
   5  12   3      189.88      164.27     66.61 o 
   6  12   3      539.68      629.94     85.33 o 
   7  12   3       57.35      136.41     69.80 o 
   8  12   3      226.57      228.23     76.33 o 
   9  12   3       41.98      113.62     84.03 o 
  10  12   3        0.15      -15.32     68.13 o 
  11  12   3      113.27      246.60     79.07 o 
  -9  13   3        6.43       46.95     69.68 o 
  -8  13   3       44.78       91.49     69.44 o 
  -7  13   3      113.79      303.03     76.65 o 
  -6  13   3      113.99      180.21     71.88 o 
  -5  13   3      131.83      215.51     83.19 o 
  -4  13   3      267.86      316.31     74.26 o 
  -3  13   3        5.65      -54.08     43.32 o 
  -2  13   3       48.08       98.09     49.43 o 
  -1  13   3      166.22      166.73     51.68 o 
   0  13   3        4.20       52.23     46.43 o 
   1  13   3      135.05      148.52     51.73 o 
   2  13   3      153.92      147.59     50.89 o 
   3  13   3        4.36       28.70     46.82 o 
   4  13   3      315.79      424.26     79.10 o 
   5  13   3       39.19       -2.47     64.61 o 
   6  13   3       45.10       57.20     67.69 o 
   7  13   3       51.69       45.96     66.75 o 
   8  13   3       70.47      206.57     75.20 o 
   9  13   3       59.06       52.32     70.99 o 
  -6  14   3       28.04       30.08     68.88 o 
  -5  14   3        0.77       33.19     67.34 o 
  -4  14   3        1.66        4.83     65.89 o 
  -3  14   3       13.45       37.53     51.64 o 
  -2  14   3       11.94      -65.27     48.05 o 
  -1  14   3        9.67      -71.60     47.73 o 
   0  14   3       15.98      -32.25     60.85 o 
   1  14   3        0.18       36.77     72.87 o 
   2  14   3        9.56      -12.51     49.32 o 
   3  14   3       27.44       16.94     58.41 o 
   4  14   3        7.49       35.11     67.66 o 
   5  14   3       10.05      117.40     71.68 o 
   6  14   3       14.28      103.14    101.52 o 
 -20   0   4        3.95       73.39     78.71 o 
 -19   0   4       20.53       -3.36     71.58 o 
 -18   0   4      862.65      916.42    113.55 o 
 -17   0   4        0.26      -33.14     64.14 o 
 -16   0   4      281.90      187.06     91.88 o 
 -15   0   4      417.90      460.03     81.77 o 
 -14   0   4     1316.45     1080.48    102.66 o 
 -13   0   4     3184.48     3447.60    149.63 o 
 -12   0   4     2087.53     1813.40    248.48 o 
 -11   0   4      349.82      421.90     56.86 o 
 -10   0   4    10748.11    10294.05    208.75 o 
  -9   0   4     7760.41     8202.03    171.62 o 
  -8   0   4    10141.24     9848.52    194.16 o 
  -7   0   4    35685.58    38895.83    799.86 o 
  -6   0   4    24099.96    27034.13    563.71 o 
  -5   0   4     1737.85     2067.26     65.49 o 
  -4   0   4    19269.48    19200.93    328.31 o 
  -3   0   4    16568.27    15777.62    417.95 o 
  -2   0   4    20865.28    19805.13    322.67 o 
  -1   0   4   101135.24    97097.68   1273.22 o 
   0   0   4    56178.59    59034.54   1326.30 o 
   1   0   4    48642.55    52773.46    877.28 o 
   2   0   4    29813.29    29226.09    496.14 o 
   3   0   4      952.52      956.67     43.01 o 
   4   0   4    13465.18    14281.23    308.41 o 
   5   0   4     3961.78     4211.97     97.88 o 
   6   0   4     4164.28     4590.65    106.88 o 
   7   0   4    14071.58    14291.09    263.17 o 
   8   0   4     9134.87     9331.99    188.00 o 
   9   0   4      383.11      431.72     43.73 o 
  10   0   4     4267.26     4415.48    115.65 o 
  11   0   4     2866.45     2843.74     93.31 o 
  12   0   4      582.65      530.60     88.69 o 
  13   0   4     1522.22     1378.79    109.17 o 
  14   0   4     1041.32     1151.68    105.92 o 
  15   0   4        2.54      -56.16     53.24 o 
  16   0   4     1273.72     1380.34    121.97 o 
  17   0   4       17.77      -55.88     62.64 o 
  18   0   4       47.09       39.80     97.47 o 
  19   0   4      339.83      568.43    109.46 o 
 -20   1   4      202.58      167.33     61.38 o 
 -19   1   4       21.28      123.09     55.50 o 
 -18   1   4       96.99      201.93     64.58 o 
 -17   1   4      178.59      121.74     82.80 o 
 -16   1   4      929.79      858.16     71.98 o 
 -15   1   4      845.28     1021.38     72.58 o 
 -14   1   4     1688.33     1806.59     89.08 o 
 -13   1   4      722.69      710.03     77.03 o 
 -12   1   4     1383.93     1398.36     59.74 o 
 -11   1   4     6306.75     6188.66    104.89 o 
 -10   1   4      680.67      831.56     40.28 o 
  -9   1   4      647.97      627.06     29.62 o 
  -8   1   4     7765.33     7496.72    139.12 o 
  -7   1   4     1781.30     2255.91     57.37 o 
  -6   1   4    24017.77    25267.28    315.03 o 
  -5   1   4    21347.84    23500.83    282.75 o 
  -4   1   4     7060.49     7054.35     89.69 o 
  -3   1   4    24613.26    24480.05    292.85 o 
  -2   1   4    17996.81    17871.43    214.90 o 
  -1   1   4      313.95      386.26     20.75 o 
   0   1   4     3691.08     3879.83     53.97 o 
   1   1   4    20998.26    19968.79    265.00 o 
   2   1   4     4409.52     4466.03     71.82 o 
   3   1   4    17705.20    18396.74    226.72 o 
   4   1   4      723.18      743.05     36.73 o 
   5   1   4      485.58      504.30     33.80 o 
   6   1   4    14388.08    14808.58    234.01 o 
   7   1   4      211.90      257.73     24.78 o 
   8   1   4      615.53      622.58     32.65 o 
   9   1   4     7874.45     8049.09    120.77 o 
  10   1   4      241.78      279.38     28.89 o 
  11   1   4     2596.20     2596.49     62.08 o 
  12   1   4     2078.66     2149.63     71.57 o 
  13   1   4      142.52      271.32     47.29 o 
  14   1   4     1754.19     1570.26     84.86 o 
  15   1   4      175.16      151.93     48.43 o 
  16   1   4        0.25       23.66     46.36 o 
  17   1   4      533.14      523.85     65.38 o 
  18   1   4      251.79      176.89     57.10 o 
  19   1   4       14.41       12.89     50.82 o 
 -19   2   4       14.38      -42.34     48.90 o 
 -18   2   4      431.71      450.28     64.08 o 
 -17   2   4        0.71       17.39     47.29 o 
 -16   2   4      257.44      279.06     54.15 o 
 -15   2   4      603.66      655.41     81.26 o 
 -14   2   4       74.61       63.58     43.24 o 
 -13   2   4      522.47      519.27     39.94 o 
 -12   2   4     1049.39      998.55     54.19 o 
 -11   2   4      226.54      116.62     28.94 o 
 -10   2   4     1608.36     1549.61     52.31 o 
  -9   2   4      616.22      640.13     36.23 o 
  -8   2   4     2112.47     2006.08     51.90 o 
  -7   2   4     2997.78     3243.51     63.76 o 
  -6   2   4      594.51      584.95     30.21 o 
  -5   2   4      987.66     1234.84     40.85 o 
  -4   2   4     7376.40     7408.67    105.79 o 
  -3   2   4      357.08      339.10     22.23 o 
  -2   2   4     2632.66     2729.72     53.36 o 
  -1   2   4     5146.51     5244.55     93.15 o 
   0   2   4      204.06      233.74     23.77 o 
   1   2   4     4587.97     4868.41     73.01 o 
   2   2   4       30.56       26.40     13.09 o 
   3   2   4    21165.43    20843.97    275.96 o 
   4   2   4    16621.72    16618.59    226.83 o 
   5   2   4     4173.65     4326.73     80.11 o 
   6   2   4      316.15      339.45     30.36 o 
   7   2   4     3020.76     2922.28     67.66 o 
   8   2   4     3012.47     2870.54     59.51 o 
   9   2   4       70.76       74.60     21.72 o 
  10   2   4     1593.67     1577.82     54.29 o 
  11   2   4     2201.76     2132.44     69.13 o 
  12   2   4     1336.53     1413.73     63.37 o 
  13   2   4      538.78      496.94     61.68 o 
  14   2   4      146.00      108.23     44.41 o 
  15   2   4        3.04        5.64     50.28 o 
  16   2   4      688.31      719.87     69.65 o 
  17   2   4        4.71      -49.87     45.52 o 
  18   2   4       77.97       42.45     51.43 o 
  19   2   4       99.74       59.30     53.59 o 
 -19   3   4        1.34      -17.75     56.51 o 
 -18   3   4        1.35      -69.12     47.21 o 
 -17   3   4       66.58        9.80     48.73 o 
 -16   3   4       44.74      104.53     49.04 o 
 -15   3   4        7.18       58.85     44.31 o 
 -14   3   4      347.74      380.18     52.92 o 
 -13   3   4      362.30      369.28     38.71 o 
 -12   3   4        0.43       -4.50     27.46 o 
 -11   3   4     1734.18     1768.67     58.61 o 
 -10   3   4      313.00      352.96     33.75 o 
  -9   3   4      356.43      362.90     35.00 o 
  -8   3   4     1165.33     1137.90     49.12 o 
  -7   3   4      509.24      523.84     32.99 o 
  -6   3   4     1213.02     1329.94     38.86 o 
  -5   3   4     1534.89     1567.03     37.70 o 
  -4   3   4       28.14       14.55     18.39 o 
  -3   3   4     1189.86     1258.82     54.93 o 
  -2   3   4     1361.91     1335.55     37.11 o 
  -1   3   4       43.50       -3.19     18.92 o 
   0   3   4       85.78      104.41     17.95 o 
   1   3   4     1979.50     2069.29     40.03 o 
   2   3   4        8.82       36.16     17.72 o 
   3   3   4      282.52      380.60     30.17 o 
   4   3   4      138.98      134.48     23.26 o 
   5   3   4     1454.88     1472.17     47.08 o 
   6   3   4     2725.03     2944.82     75.72 o 
   7   3   4        0.63        9.04     27.66 o 
   8   3   4       18.79       -7.42     27.97 o 
   9   3   4     1304.17     1186.85     42.74 o 
  10   3   4       87.53       65.55     30.60 o 
  11   3   4      302.86      359.30     36.85 o 
  12   3   4       19.51      -45.81     30.54 o 
  13   3   4       59.37       70.09     35.40 o 
  14   3   4      263.23      228.35     48.56 o 
  15   3   4        8.70       57.76     44.54 o 
  16   3   4       13.96        8.88     44.50 o 
  17   3   4       23.54       59.73     49.69 o 
  18   3   4       56.91       40.68     50.95 o 
  19   3   4        1.94      -84.36     56.24 o 
 -19   4   4        0.32      -38.80     58.29 o 
 -18   4   4       21.03       14.65     51.46 o 
 -17   4   4        0.36       16.92     53.05 o 
 -16   4   4      148.42      118.24     49.98 o 
 -15   4   4        1.88       27.22     45.30 o 
 -14   4   4        0.04      -10.21     47.52 o 
 -13   4   4      210.09      242.78     37.16 o 
 -12   4   4       35.76        5.00     29.75 o 
 -11   4   4       13.71       72.35     32.62 o 
 -10   4   4      226.18      253.82     40.67 o 
  -9   4   4        9.45      -45.67     30.44 o 
  -8   4   4       19.49       54.27     31.99 o 
  -7   4   4       18.70       24.55     18.99 o 
  -6   4   4      213.64      181.66     21.22 o 
  -5   4   4      138.39      146.21     20.43 o 
  -4   4   4      586.55      738.00     31.96 o 
  -3   4   4       81.48      110.98     21.52 o 
  -2   4   4      845.96      998.43     47.49 o 
  -1   4   4        1.63       25.53     22.81 o 
   0   4   4      500.84      637.05     28.03 o 
   1   4   4      634.85      657.42     25.45 o 
   2   4   4     1182.93     1193.11     34.08 o 
   3   4   4     1726.01     1870.26     82.80 o 
   4   4   4     3594.33     4064.42     75.66 o 
   5   4   4      378.30      345.92     28.17 o 
   6   4   4      245.62      305.65     29.50 o 
   7   4   4      521.31      537.54     42.74 o 
   8   4   4       19.40      -10.01     30.65 o 
   9   4   4       17.09       32.97     33.17 o 
  10   4   4        0.20        1.85     34.32 o 
  11   4   4       67.39       46.18     39.21 o 
  12   4   4      103.68      111.96     39.95 o 
  13   4   4      136.10      111.60     36.46 o 
  14   4   4       22.34      -30.17     34.99 o 
  15   4   4       29.90       52.94     50.98 o 
  16   4   4       32.98       40.81     72.86 o 
  17   4   4        8.21        8.00     54.45 o 
  18   4   4        0.08       40.67     61.97 o 
 -18   5   4       80.65      144.55     67.01 o 
 -17   5   4       26.15       27.38     88.18 o 
 -16   5   4       98.24       25.02     80.85 o 
 -15   5   4      135.00      127.86     48.28 o 
 -14   5   4      650.71      578.29     53.27 o 
 -13   5   4       40.90       31.90     37.21 o 
 -12   5   4       77.61       50.49     39.59 o 
 -11   5   4     1932.03     1863.12     78.21 o 
 -10   5   4       36.15        6.06     30.82 o 
  -9   5   4       33.76       26.07     31.33 o 
  -8   5   4      370.43      410.29     30.25 o 
  -7   5   4       14.91       40.69     20.46 o 
  -6   5   4     3795.14     3813.98     79.44 o 
  -5   5   4       54.85       98.36     24.06 o 
  -4   5   4      439.77      455.78     26.34 o 
  -3   5   4     4346.47     4440.65     70.03 o 
  -2   5   4      612.85      562.02     31.49 o 
  -1   5   4       43.54       25.79     25.14 o 
   0   5   4     1249.74     1046.85     44.77 o 
   1   5   4     2543.95     2726.03     55.81 o 
   2   5   4      289.73      382.53     33.34 o 
   3   5   4     2585.55     2526.84     70.81 o 
   4   5   4     2784.34     2627.92     98.52 o 
   5   5   4      744.83      664.77     46.95 o 
   6   5   4     2557.46     2524.08     78.07 o 
   7   5   4      191.52      193.38     26.21 o 
   8   5   4      109.50      103.97     25.90 o 
   9   5   4     1959.90     1936.64     76.21 o 
  10   5   4      575.84      662.17     80.96 o 
  11   5   4     1032.49      974.71     76.80 o 
  12   5   4      692.47      684.14     76.57 o 
  13   5   4       15.61       42.66     39.84 o 
  14   5   4      206.29      233.80     43.46 o 
  15   5   4       95.39       74.85     55.79 o 
  16   5   4       25.33      -77.42     51.62 o 
  17   5   4       75.73       61.75     57.65 o 
  18   5   4       96.20      125.52     67.59 o 
 -18   6   4      165.32       79.27     66.41 o 
 -17   6   4        0.65      -33.07     57.41 o 
 -16   6   4      473.93      559.29     84.36 o 
 -15   6   4      175.81      160.27     45.26 o 
 -14   6   4       50.12        9.30     39.01 o 
 -13   6   4      713.75      770.56     63.96 o 
 -12   6   4     1266.77     1255.00     74.89 o 
 -11   6   4      147.78      175.19     44.25 o 
 -10   6   4     1868.95     1848.57     75.56 o 
  -9   6   4     3359.10     3086.59     82.19 o 
  -8   6   4     2089.33     2025.08     67.66 o 
  -7   6   4     2319.11     2261.09     61.22 o 
  -6   6   4     3622.40     3480.23     68.32 o 
  -5   6   4      143.23      129.31     29.33 o 
  -4   6   4     6558.95     6438.31     94.05 o 
  -3   6   4     2216.59     2116.93     48.71 o 
  -2   6   4      390.42      464.15     40.82 o 
  -1   6   4    14141.62    13919.63    205.94 o 
   0   6   4       44.84       77.83     28.17 o 
   1   6   4     3992.14     3942.78     72.32 o 
   2   6   4     4694.84     4449.73     83.12 o 
   3   6   4      105.29      109.04     35.02 o 
   4   6   4     3600.05     3503.00    113.01 o 
   5   6   4      338.64      217.05     38.29 o 
   6   6   4     1025.77     1089.66     58.32 o 
   7   6   4     4507.27     4533.58     96.27 o 
   8   6   4      817.57      885.09     67.58 o 
   9   6   4     1074.66     1118.56     66.90 o 
  10   6   4      547.69      536.61     55.67 o 
  11   6   4      264.52      298.29     48.84 o 
  12   6   4      259.34      194.75     47.07 o 
  13   6   4      413.80      547.90     68.44 o 
  14   6   4      284.53      359.55     54.42 o 
  15   6   4       25.13      -21.92     39.53 o 
  16   6   4      320.72      329.74     68.79 o 
  17   6   4       31.08       49.88     59.55 o 
 -17   7   4       81.29      -14.50     61.23 o 
 -16   7   4      195.25      121.31     65.51 o 
 -15   7   4        0.98       -0.83     49.30 o 
 -14   7   4      996.77     1054.18     76.50 o 
 -13   7   4      339.80      234.55     52.23 o 
 -12   7   4      434.80      396.79     54.76 o 
 -11   7   4     2110.89     1799.76     89.00 o 
 -10   7   4       42.40       -7.34     47.25 o 
  -9   7   4        2.43      -36.26     45.45 o 
  -8   7   4     5151.70     5188.29    150.54 o 
  -7   7   4      996.35     1108.67     49.83 o 
  -6   7   4     7591.33     7399.94    107.32 o 
  -5   7   4     3843.00     3843.87     69.40 o 
  -4   7   4       22.81       14.90     16.90 o 
  -3   7   4     5611.95     5691.94    129.70 o 
  -2   7   4     1474.48     1669.33     56.64 o 
  -1   7   4        6.50       12.87     27.35 o 
   0   7   4     5157.67     4998.84    100.62 o 
   1   7   4     4524.85     4131.79     90.36 o 
   2   7   4     4083.75     3724.48     78.68 o 
   3   7   4     4229.67     4053.44    122.68 o 
   4   7   4      699.29      720.12     52.62 o 
   5   7   4      562.32      647.81     48.03 o 
   6   7   4     4086.56     4223.94    109.18 o 
   7   7   4      151.19      123.14     39.40 o 
   8   7   4      387.68      446.61     64.57 o 
   9   7   4     2756.90     2917.32     98.62 o 
  10   7   4        2.15      -34.16     38.10 o 
  11   7   4      513.19      553.15     59.12 o 
  12   7   4      676.25      628.72     64.03 o 
  13   7   4      150.44      191.58     62.50 o 
  14   7   4      362.42      301.70     56.56 o 
  15   7   4      334.82      372.49     60.96 o 
  16   7   4        9.61      -55.37     52.59 o 
  17   7   4       89.25       62.66     65.98 o 
 -16   8   4      222.06      200.45     53.66 o 
 -15   8   4      243.08      276.70     72.81 o 
 -14   8   4        0.07       15.88     48.68 o 
 -13   8   4      482.58      536.85     72.51 o 
 -12   8   4      476.06      296.69     63.74 o 
 -11   8   4        0.60      -20.79     50.63 o 
 -10   8   4     1888.65     1838.60    106.87 o 
  -9   8   4      909.13      833.11    102.31 o 
  -8   8   4     1283.45     1239.17     88.07 o 
  -7   8   4     1317.25     1369.34     89.03 o 
  -6   8   4     3717.45     3653.90     89.00 o 
  -5   8   4      290.29      338.36     41.03 o 
  -4   8   4     3852.24     3805.06     78.21 o 
  -3   8   4     1007.43     1040.42     45.63 o 
  -2   8   4      687.39      705.08     44.40 o 
  -1   8   4     4282.86     4196.62    117.65 o 
   0   8   4      137.47      103.52     33.61 o 
   1   8   4     2216.69     2075.89     68.72 o 
   2   8   4     3196.09     3244.54     77.15 o 
   3   8   4      883.96      799.89     47.38 o 
   4   8   4     2295.00     2415.35     83.02 o 
   5   8   4     2193.76     2244.39     72.08 o 
   6   8   4      153.97      126.76     35.87 o 
   7   8   4     1157.03     1211.90     69.54 o 
   8   8   4     2294.73     2222.24    112.72 o 
   9   8   4       61.36        3.99     58.19 o 
  10   8   4     1017.58     1048.50     87.73 o 
  11   8   4      751.68      851.27     81.60 o 
  12   8   4      116.94       68.07     48.95 o 
  13   8   4     1005.87      981.51     93.41 o 
  14   8   4       22.92      -47.40     46.88 o 
  15   8   4       22.81      -18.19     49.78 o 
  16   8   4      245.90      207.78     59.30 o 
 -15   9   4       15.11        6.57     59.18 o 
 -14   9   4      193.51      174.42     63.13 o 
 -13   9   4      260.66      335.84     91.46 o 
 -12   9   4       94.65       88.71     66.85 o 
 -11   9   4      681.59      625.01     78.98 o 
 -10   9   4       89.51      124.92     58.42 o 
  -9   9   4      142.42      123.95     57.41 o 
  -8   9   4     1243.35     1344.10     94.79 o 
  -7   9   4       31.79        7.54     75.06 o 
  -6   9   4     1162.01     1228.49     62.38 o 
  -5   9   4      877.31      846.20     64.81 o 
  -4   9   4      400.62      441.95     66.89 o 
  -3   9   4     2151.53     2176.90     76.99 o 
  -2   9   4     2190.92     2204.40     86.74 o 
  -1   9   4       82.28      103.96     35.01 o 
   0   9   4     3755.34     3526.15     89.17 o 
   1   9   4      909.33     1046.33     66.44 o 
   2   9   4     1401.00     1374.88     59.55 o 
   3   9   4      366.69      388.42     55.03 o 
   4   9   4      938.95      932.46     53.55 o 
   5   9   4      128.98      133.76     35.72 o 
   6   9   4     1850.15     1723.59     69.35 o 
   7   9   4      179.34      140.54     57.98 o 
   8   9   4      194.72      171.85     61.61 o 
   9   9   4     1048.81     1088.79    131.96 o 
  10   9   4      109.67       92.18     60.88 o 
  11   9   4      492.20      488.28     77.05 o 
  12   9   4      162.29      164.87     62.82 o 
  13   9   4       47.02       -7.58     61.14 o 
  14   9   4      117.53       36.23    100.06 o 
  15   9   4      136.16      122.69     67.19 o 
 -14  10   4       35.26        6.77     69.21 o 
 -13  10   4       47.63       77.46     63.80 o 
 -12  10   4      134.35       83.15     62.69 o 
 -11  10   4       51.07       63.01     59.68 o 
 -10  10   4      180.39      189.47    100.35 o 
  -9  10   4       78.74      -54.45     57.22 o 
  -8  10   4       31.98        3.65     54.39 o 
  -7  10   4       76.30      101.63     88.74 o 
  -6  10   4      650.54      699.81    137.21 o 
  -5  10   4       68.61       17.36     33.74 o 
  -4  10   4      554.16      661.88     65.39 o 
  -3  10   4        8.53        8.13     38.40 o 
  -2  10   4       69.26       88.47     45.83 o 
  -1  10   4      646.58      658.52     61.84 o 
   0  10   4        4.34       -9.87     42.52 o 
   1  10   4       10.54       64.07     39.48 o 
   2  10   4      832.20      746.54     51.04 o 
   3  10   4        9.59       -9.54     34.93 o 
   4  10   4      198.79      122.72     38.67 o 
   5  10   4       34.32        4.54     42.64 o 
   6  10   4        1.62      -19.69     49.09 o 
   7  10   4       71.76      161.78     62.99 o 
   8  10   4      188.98      180.59     63.07 o 
   9  10   4       19.73       26.84     99.13 o 
  10  10   4      137.16      143.79     64.92 o 
  11  10   4       16.12       89.85     63.58 o 
  12  10   4       13.43      113.25     65.55 o 
  13  10   4      150.06      181.10     79.22 o 
  14  10   4        7.90       11.72     65.98 o 
 -13  11   4       18.67       89.94     68.83 o 
 -12  11   4       16.23       62.34     65.52 o 
 -11  11   4        5.50      -24.50     61.11 o 
 -10  11   4       60.77      112.43     63.49 o 
  -9  11   4        8.24       45.12     75.99 o 
  -8  11   4       28.38       23.14     58.68 o 
  -7  11   4        2.42       66.25     62.73 o 
  -6  11   4       44.45       66.80     57.82 o 
  -5  11   4       17.92       -6.21     36.71 o 
  -4  11   4       11.05       14.26     42.55 o 
  -3  11   4        5.09       47.86     43.03 o 
  -2  11   4       10.08        5.48     41.70 o 
  -1  11   4       22.58       -8.63     48.09 o 
   0  11   4       11.77      -65.69     43.79 o 
   1  11   4        2.72      -30.49     40.55 o 
   2  11   4        1.54       27.52     41.72 o 
   3  11   4        7.10       30.49     41.02 o 
   4  11   4        7.40       14.12     41.88 o 
   5  11   4        0.84       58.28     34.52 o 
   6  11   4        0.08      -60.38     64.35 o 
   7  11   4       14.92       60.89     55.64 o 
   8  11   4       52.20        8.63     58.12 o 
   9  11   4        9.89      -88.11     58.74 o 
  10  11   4        0.65       68.55     68.51 o 
  11  11   4       44.63       90.20     68.96 o 
  12  11   4       30.00      212.18     74.19 o 
 -11  12   4        4.87      -26.99     63.99 o 
 -10  12   4       35.47       27.17     71.18 o 
  -9  12   4       25.71       32.65     62.77 o 
  -8  12   4       36.00      190.38     68.95 o 
  -7  12   4       14.50        4.29    112.50 o 
  -6  12   4        1.27        2.15     58.44 o 
  -5  12   4       49.49      101.24     67.17 o 
  -4  12   4       15.17       33.90     61.01 o 
  -3  12   4      141.32      191.13     47.89 o 
  -2  12   4       23.20      -14.60     43.89 o 
  -1  12   4      233.08      210.86     66.45 o 
   0  12   4        2.81      -43.68     48.54 o 
   1  12   4        8.92       35.17     44.24 o 
   2  12   4       15.53       92.18     45.73 o 
   3  12   4       19.72       19.65     45.17 o 
   4  12   4       68.20       99.83     46.52 o 
   5  12   4       66.08       62.28     61.27 o 
   6  12   4        1.59       27.22     68.53 o 
   7  12   4       77.40       62.90     64.25 o 
   8  12   4        7.41      -84.45     56.30 o 
   9  12   4        4.15      -85.18     56.79 o 
  10  12   4       47.78       49.86    103.33 o 
  11  12   4       15.38       -7.79     78.19 o 
  -9  13   4       10.51       45.27     67.82 o 
  -8  13   4      191.10      258.33     79.60 o 
  -7  13   4        8.56       63.03     68.22 o 
  -6  13   4      105.55      194.21     72.67 o 
  -5  13   4      316.30      504.10     81.85 o 
  -4  13   4        4.10       26.83     64.69 o 
  -3  13   4      413.74      382.03     72.40 o 
  -2  13   4       47.05       42.20     48.46 o 
  -1  13   4        0.33      -46.52     45.92 o 
   0  13   4      141.38      125.73     67.16 o 
   1  13   4      248.39      213.77     53.32 o 
   2  13   4       57.66      131.24     50.37 o 
   3  13   4      229.44      276.15     54.47 o 
   4  13   4       20.84      133.77    106.86 o 
   5  13   4       64.63      -43.99     79.65 o 
   6  13   4       69.89       83.63     68.80 o 
   7  13   4        3.73      -20.43     67.18 o 
   8  13   4       18.23       -7.73     74.14 o 
  -6  14   4       88.54      115.76     73.45 o 
  -5  14   4       58.66      113.33    104.68 o 
  -4  14   4      139.31      193.76     75.03 o 
  -3  14   4       42.04       41.08     59.24 o 
  -2  14   4        8.03       38.18     51.29 o 
  -1  14   4      318.81      347.69     89.74 o 
   0  14   4       25.87       77.35     52.10 o 
   1  14   4      139.01      147.09     54.04 o 
   2  14   4      202.63      299.30     73.39 o 
   3  14   4       13.33       20.90     58.55 o 
   4  14   4      137.72      168.38     76.62 o 
   5  14   4      133.84      226.54     77.45 o 
 -19   1   5        1.53       14.86     52.50 o 
 -18   1   5       81.00       33.64     51.26 o 
 -17   1   5        0.12      -46.76     43.24 o 
 -16   1   5       11.90       -8.36     43.86 o 
 -15   1   5       62.53       62.70     45.30 o 
 -14   1   5      300.04      306.62     50.41 o 
 -13   1   5      660.94      673.36     57.79 o 
 -12   1   5      615.14      699.67     47.19 o 
 -11   1   5      551.44      487.97     40.86 o 
 -10   1   5      998.57     1045.69     41.85 o 
  -9   1   5     1937.31     2053.85     59.48 o 
  -8   1   5      514.90      569.55     41.71 o 
  -7   1   5     1584.68     1626.96     50.38 o 
  -6   1   5     1589.31     1541.87     47.01 o 
  -5   1   5        5.97       17.74     18.78 o 
  -4   1   5     2032.83     1925.54     39.01 o 
  -3   1   5      203.97      132.86     16.14 o 
  -2   1   5     3468.96     2967.29     49.84 o 
  -1   1   5    10050.41     9886.01    141.01 o 
   0   1   5     9292.06     8949.24    147.41 o 
   1   1   5    11002.04    10945.94    152.46 o 
   2   1   5      501.08      607.74     25.70 o 
   3   1   5      946.31      802.69     42.16 o 
   4   1   5     1905.28     1776.10     43.94 o 
   5   1   5     2114.92     2222.67     54.63 o 
   6   1   5      277.95      293.99     31.59 o 
   7   1   5      832.54      875.00     36.54 o 
   8   1   5     2607.62     2521.23     57.48 o 
   9   1   5       29.98       36.03     22.56 o 
  10   1   5      408.31      482.80     33.37 o 
  11   1   5      279.89      313.80     31.21 o 
  12   1   5      118.27      106.65     37.75 o 
  13   1   5      152.42      134.59     42.78 o 
  14   1   5      113.38      117.19     46.21 o 
  15   1   5       22.92       68.55     45.28 o 
  16   1   5      128.14      119.57     48.98 o 
  17   1   5       56.38       24.70     56.51 o 
  18   1   5        1.43      -65.56     43.70 o 
  19   1   5       73.56       85.43     53.94 o 
 -19   2   5       79.37      -30.40     50.60 o 
 -18   2   5        0.02        4.40     51.20 o 
 -17   2   5       52.23        6.99     48.90 o 
 -16   2   5      626.80      616.86     65.25 o 
 -15   2   5        3.87       30.97     43.26 o 
 -14   2   5      546.79      582.63     58.90 o 
 -13   2   5     1004.70     1027.60     50.31 o 
 -12   2   5      172.77      129.95     42.16 o 
 -11   2   5     3259.33     3236.01     72.86 o 
 -10   2   5      611.77      625.54     37.74 o 
  -9   2   5      654.19      752.86     38.33 o 
  -8   2   5     8402.11     8175.94    121.58 o 
  -7   2   5    10646.66    10665.49    146.85 o 
  -6   2   5     1375.31     1313.89     43.54 o 
  -5   2   5    17607.04    17754.71    222.86 o 
  -4   2   5     3278.65     3597.91     57.15 o 
  -3   2   5     6833.68     6926.35     97.15 o 
  -2   2   5     2695.47     2859.20     71.73 o 
  -1   2   5     4862.27     4563.77     86.89 o 
   0   2   5       10.28       38.72     22.09 o 
   1   2   5    20591.38    19819.38    266.43 o 
   2   2   5        2.83        1.56     16.35 o 
   3   2   5    15820.26    17228.74    263.08 o 
   4   2   5    11771.64    11330.18    180.02 o 
   5   2   5      126.85      161.69     27.52 o 
   6   2   5     2730.20     2584.49     61.81 o 
   7   2   5     1624.35     1460.98     56.70 o 
   8   2   5       68.41       90.71     30.47 o 
   9   2   5     4838.66     4737.88     85.06 o 
  10   2   5     1344.39     1410.13     58.71 o 
  11   2   5      218.20      190.79     37.30 o 
  12   2   5      945.54     1019.50     56.47 o 
  13   2   5      220.75      255.07     39.88 o 
  14   2   5       40.19       34.67     40.82 o 
  15   2   5      661.95      619.71     63.92 o 
  16   2   5       53.28        3.64     46.00 o 
  17   2   5       35.95       85.26     49.67 o 
  18   2   5      278.52      228.40     67.81 o 
  19   2   5        0.78       34.75     53.59 o 
 -19   3   5        1.68      -49.21     50.43 o 
 -18   3   5      588.79      558.31     90.46 o 
 -17   3   5      115.38       71.82     47.24 o 
 -16   3   5      372.16      331.69     56.56 o 
 -15   3   5     1112.03     1229.17     79.28 o 
 -14   3   5      643.65      570.04     59.91 o 
 -13   3   5     1288.87     1320.23     57.76 o 
 -12   3   5     1323.04     1268.21     54.48 o 
 -11   3   5     2319.40     2289.58     63.60 o 
 -10   3   5     1165.53     1162.27     49.55 o 
  -9   3   5     6623.58     6547.58    108.41 o 
  -8   3   5      376.04      413.20     41.94 o 
  -7   3   5     2353.69     2264.70     47.43 o 
  -6   3   5     6009.59     5769.66     83.40 o 
  -5   3   5     1841.80     2134.86     47.89 o 
  -4   3   5    11711.71    11787.77    154.87 o 
  -3   3   5    14028.16    13867.29    178.28 o 
  -2   3   5      607.97      558.20     27.87 o 
  -1   3   5    27162.02    27131.80    360.84 o 
   0   3   5      429.76      491.07     28.78 o 
   1   3   5       75.71       48.21     20.24 o 
   2   3   5     1017.93     1050.90     34.48 o 
   3   3   5    15701.45    15645.95    197.60 o 
   4   3   5      742.15      878.88     39.47 o 
   5   3   5    23326.90    23146.21    325.02 o 
   6   3   5     2229.56     2095.04     59.75 o 
   7   3   5     4810.12     4819.10     92.27 o 
   8   3   5     5728.22     5695.01    119.40 o 
   9   3   5       19.00       -0.77     28.05 o 
  10   3   5      361.33      370.81     42.34 o 
  11   3   5     3617.28     3615.41     99.16 o 
  12   3   5     1054.51     1066.73     59.27 o 
  13   3   5     2896.99     2898.96     86.20 o 
  14   3   5     1276.47     1320.69     80.72 o 
  15   3   5       15.18       12.69     43.86 o 
  16   3   5      703.02      741.94     69.56 o 
  17   3   5      195.82      269.90     69.42 o 
  18   3   5        2.21      -30.71     59.28 o 
 -19   4   5      148.47       62.22     63.91 o 
 -18   4   5        4.94      -52.34     54.66 o 
 -17   4   5      251.19       87.83     51.59 o 
 -16   4   5      897.72      779.87     72.03 o 
 -15   4   5        0.20      -10.14     43.52 o 
 -14   4   5      781.16      809.28     51.13 o 
 -13   4   5     1059.78      929.73     52.29 o 
 -12   4   5       10.86        9.96     34.78 o 
 -11   4   5     1161.43     1247.90     59.42 o 
 -10   4   5      361.05      410.21     43.51 o 
  -9   4   5       14.35        8.24     28.89 o 
  -8   4   5     5059.45     5038.86     79.90 o 
  -7   4   5     5061.40     4892.52     77.19 o 
  -6   4   5     4117.08     3957.14     66.11 o 
  -5   4   5     8506.72     8395.03    120.91 o 
  -4   4   5     3010.73     2695.22     59.68 o 
  -3   4   5     3750.34     3488.46     80.04 o 
  -2   4   5    13371.12    13546.61    217.67 o 
  -1   4   5     1751.77     1866.39     45.88 o 
   0   4   5     1033.49     1169.40     56.21 o 
   1   4   5    28164.12    28335.04    318.54 o 
   2   4   5      735.64      775.80     30.79 o 
   3   4   5    25790.02    27011.22    362.54 o 
   4   4   5     6656.01     6214.95    103.67 o 
   5   4   5      517.51      451.06     30.87 o 
   6   4   5     7585.64     7220.72    120.87 o 
   7   4   5     1282.88     1385.32     52.63 o 
   8   4   5       24.59       44.76     29.05 o 
   9   4   5     7766.86     7886.01    157.37 o 
  10   4   5     2973.00     2737.41     86.16 o 
  11   4   5      922.27      825.94     57.92 o 
  12   4   5     1694.32     1769.90     87.64 o 
  13   4   5      699.38      723.69     60.15 o 
  14   4   5      632.09      607.67     79.80 o 
  15   4   5      781.04      786.22     81.16 o 
  16   4   5      177.10      201.75     62.14 o 
  17   4   5       85.88      153.32     60.58 o 
  18   4   5      361.89      400.67    142.09 o 
 -18   5   5      101.50      113.51     74.18 o 
 -17   5   5       39.35       83.97     60.59 o 
 -16   5   5       61.18       36.70     57.51 o 
 -15   5   5      487.42      466.86     81.42 o 
 -14   5   5      248.82      244.14     44.07 o 
 -13   5   5       10.27      -35.91     38.91 o 
 -12   5   5     2263.07     2086.25     73.39 o 
 -11   5   5      887.73      865.37     53.48 o 
 -10   5   5      164.98      146.60     35.02 o 
  -9   5   5     4355.45     4107.20    151.60 o 
  -8   5   5      106.97       65.46     32.34 o 
  -7   5   5     1782.38     1833.63     46.58 o 
  -6   5   5     8627.95     8269.07    122.98 o 
  -5   5   5      348.05      375.82     28.36 o 
  -4   5   5    11768.05    11525.55    158.76 o 
  -3   5   5     2746.12     2554.08     56.06 o 
  -2   5   5       23.17       19.68     24.06 o 
  -1   5   5    16017.93    15015.38    217.50 o 
   0   5   5     1518.78     1690.56     49.72 o 
   1   5   5     2964.01     3157.82     54.62 o 
   2   5   5     5473.29     5705.86     81.57 o 
   3   5   5     1826.24     1412.09     52.94 o 
   4   5   5     6120.97     5877.38    123.68 o 
   5   5   5     2689.96     2596.44     60.72 o 
   6   5   5      218.49      235.65     28.10 o 
   7   5   5     1186.83     1226.57     49.85 o 
   8   5   5     3474.34     3301.09     78.93 o 
   9   5   5        2.05      -36.75     29.41 o 
  10   5   5      420.80      443.96     59.20 o 
  11   5   5     2941.43     2838.34     93.31 o 
  12   5   5        2.21       32.93     41.29 o 
  13   5   5      635.28      684.36     60.09 o 
  14   5   5      489.31      503.27     51.78 o 
  15   5   5        3.04       35.82     52.91 o 
  16   5   5      399.42      357.10     67.83 o 
  17   5   5      151.19      138.82     62.25 o 
  18   5   5       12.99      -26.46     57.29 o 
 -18   6   5       47.40      -46.28     60.20 o 
 -17   6   5       64.82      131.74     63.28 o 
 -16   6   5       70.81       38.97     59.21 o 
 -15   6   5       55.97       15.61     40.82 o 
 -14   6   5      206.60      261.84     63.26 o 
 -13   6   5      621.26      631.29     60.16 o 
 -12   6   5       88.70      150.13     45.24 o 
 -11   6   5      205.87      179.86     44.92 o 
 -10   6   5      842.18      854.86     53.40 o 
  -9   6   5        0.03       35.22     32.75 o 
  -8   6   5     1982.36     1883.51     53.43 o 
  -7   6   5     4351.90     4095.00     80.51 o 
  -6   6   5      960.54      973.27     41.33 o 
  -5   6   5     2899.69     2571.13     65.63 o 
  -4   6   5      188.44      179.77     26.23 o 
  -3   6   5      679.63      786.38     35.33 o 
  -2   6   5     1494.34     1489.56     48.39 o 
  -1   6   5     1003.95     1050.45     48.46 o 
   0   6   5     1283.20     1294.51     44.12 o 
   1   6   5     3586.11     3614.57     69.87 o 
   2   6   5        9.80        1.97     35.85 o 
   3   6   5     2024.17     2021.72     71.94 o 
   4   6   5     1385.49     1433.11     68.18 o 
   5   6   5     1724.58     1865.98     72.29 o 
   6   6   5     1192.79     1111.38     60.78 o 
   7   6   5      347.56      319.69     37.18 o 
   8   6   5      203.39      130.34     33.41 o 
   9   6   5      339.83      363.32     47.06 o 
  10   6   5      631.16      588.62     56.91 o 
  11   6   5       16.36       -3.75     39.31 o 
  12   6   5       54.48       41.50     41.67 o 
  13   6   5      412.71      406.30     54.85 o 
  14   6   5       50.24       73.37     55.12 o 
  15   6   5      329.32      386.33     52.11 o 
  16   6   5        9.93       26.53     55.96 o 
  17   6   5       32.39      134.64     62.82 o 
 -17   7   5        0.60       27.07     82.46 o 
 -16   7   5        2.83      -53.70     55.16 o 
 -15   7   5      137.85      163.46     47.56 o 
 -14   7   5       23.71       27.06     46.75 o 
 -13   7   5       39.50      109.79     46.19 o 
 -12   7   5       44.69       47.24     44.25 o 
 -11   7   5      164.40       62.30     44.70 o 
 -10   7   5       14.99       86.62     84.29 o 
  -9   7   5        6.34      -63.31     94.77 o 
  -8   7   5      549.50      446.99     67.52 o 
  -7   7   5      327.77      378.58     32.32 o 
  -6   7   5      199.89      155.78     32.52 o 
  -5   7   5      112.47       98.09     27.00 o 
  -4   7   5      149.43      161.77     25.40 o 
  -3   7   5     1169.45     1262.76     51.65 o 
  -2   7   5       58.89       77.54     32.99 o 
  -1   7   5      227.87      263.55     34.99 o 
   0   7   5     1187.55     1165.65     44.19 o 
   1   7   5      140.94      130.25     34.51 o 
   2   7   5      629.46      668.38     42.04 o 
   3   7   5      764.95      719.01     66.35 o 
   4   7   5       43.79       67.50     28.60 o 
   5   7   5      967.16      940.47     55.05 o 
   6   7   5        2.43       43.10     37.51 o 
   7   7   5      183.09      168.73     41.21 o 
   8   7   5       50.11      -19.37     48.46 o 
   9   7   5        0.01      -28.74     38.70 o 
  10   7   5        2.01       28.23     42.17 o 
  11   7   5       54.59       62.93     44.42 o 
  12   7   5        3.35      -26.02     41.74 o 
  13   7   5      122.46      159.76     50.42 o 
  14   7   5       16.94      -39.45     44.23 o 
  15   7   5        1.61      -29.91     46.36 o 
  16   7   5        0.28      -78.60     52.40 o 
 -16   8   5       81.61       97.60     50.13 o 
 -15   8   5       28.26       57.76     50.90 o 
 -14   8   5      122.04      104.99     78.61 o 
 -13   8   5        1.86       14.58     53.67 o 
 -12   8   5        0.11      -74.94     49.96 o 
 -11   8   5      250.49      208.87     60.12 o 
 -10   8   5        1.75       29.62     50.13 o 
  -9   8   5      171.94       52.93     53.39 o 
  -8   8   5       80.23       22.31     50.25 o 
  -7   8   5      512.35      469.36     49.47 o 
  -6   8   5      300.69      354.42     46.69 o 
  -5   8   5       40.68        9.34     37.69 o 
  -4   8   5      229.05      218.37     30.92 o 
  -3   8   5      319.34      323.03     33.61 o 
  -2   8   5       35.93       26.08     30.06 o 
  -1   8   5       92.89      120.14     33.48 o 
   0   8   5      125.09      111.53     27.16 o 
   1   8   5      413.95      377.94     41.55 o 
   2   8   5       65.40       67.66     32.13 o 
   3   8   5      116.08       88.87     32.53 o 
   4   8   5      157.39      187.14     34.91 o 
   5   8   5       66.64       90.81     36.33 o 
   6   8   5      304.04      385.11     50.52 o 
   7   8   5       27.58      -14.28     39.29 o 
   8   8   5       92.52      128.06     58.64 o 
   9   8   5      126.94      127.38     95.56 o 
  10   8   5        9.80       40.69     53.30 o 
  11   8   5        7.76       50.39     55.13 o 
  12   8   5       43.68       51.10     48.02 o 
  13   8   5       48.36        3.26     57.45 o 
  14   8   5       13.01      -17.24     50.05 o 
  15   8   5        1.85      -42.11     49.65 o 
  16   8   5       55.28      -45.34     58.73 o 
 -15   9   5       20.52       98.14     66.45 o 
 -14   9   5       25.41      124.66     61.13 o 
 -13   9   5      205.14      152.66     65.27 o 
 -12   9   5      136.41       81.59     59.48 o 
 -11   9   5       74.76       -3.19     55.04 o 
 -10   9   5      354.74      284.71     65.11 o 
  -9   9   5      713.10      783.83     80.66 o 
  -8   9   5      127.10      189.27     63.07 o 
  -7   9   5        2.81       -9.34     50.20 o 
  -6   9   5      630.34      704.69     52.09 o 
  -5   9   5       24.66       19.08     31.53 o 
  -4   9   5      594.38      612.23     51.02 o 
  -3   9   5      911.55      905.95     57.77 o 
  -2   9   5        7.15       -2.61     41.27 o 
  -1   9   5     1852.69     1864.55     93.67 o 
   0   9   5       45.21      107.01     36.84 o 
   1   9   5       59.93      116.55     34.56 o 
   2   9   5     1172.79     1184.26     56.48 o 
   3   9   5      972.37      946.62     52.95 o 
   4   9   5      329.16      319.41     40.10 o 
   5   9   5     1188.07     1159.14     64.78 o 
   6   9   5      331.84      335.82     48.44 o 
   7   9   5      283.98      336.29     65.34 o 
   8   9   5      838.32      863.91     85.61 o 
   9   9   5        0.96       -8.13     59.47 o 
  10   9   5       59.86       -4.11     58.43 o 
  11   9   5      371.55      455.45     73.70 o 
  12   9   5        3.59       19.65     66.55 o 
  13   9   5       18.94       52.67     61.69 o 
  14   9   5      163.90      323.42     74.65 o 
  15   9   5        0.08       36.04     67.36 o 
 -14  10   5      177.04      330.71     74.14 o 
 -13  10   5      200.34      107.54     64.49 o 
 -12  10   5        0.43      -59.85    122.58 o 
 -11  10   5      506.87      470.58     76.70 o 
 -10  10   5      122.04       65.02     58.99 o 
  -9  10   5        1.19       -3.14     54.35 o 
  -8  10   5     1225.96     1180.31    173.01 o 
  -7  10   5      201.95      225.02     86.70 o 
  -6  10   5      554.58      554.26     59.31 o 
  -5  10   5      254.92      158.87     52.37 o 
  -4  10   5      578.57      509.57     51.93 o 
  -3  10   5      426.39      345.21     48.24 o 
  -2  10   5      522.13      550.87     59.97 o 
  -1  10   5      380.59      304.98     54.35 o 
   0  10   5      203.98      228.65     52.22 o 
   1  10   5     1376.66     1384.93     61.48 o 
   2  10   5        0.76        9.71     34.71 o 
   3  10   5      750.87      783.01     55.86 o 
   4  10   5      879.45      900.97     55.61 o 
   5  10   5       56.37      112.79     31.27 o 
   6  10   5      861.76      938.99     76.39 o 
   7  10   5      438.25      366.68     62.70 o 
   8  10   5        6.59       -4.69     53.43 o 
   9  10   5      723.55      693.52     82.74 o 
  10  10   5      421.80      532.62    125.92 o 
  11  10   5      139.08       90.12     64.31 o 
  12  10   5      301.97      390.49    144.39 o 
  13  10   5       67.66       39.09     66.39 o 
  14  10   5       59.30       65.61     68.29 o 
 -13  11   5       62.00       28.66     65.16 o 
 -12  11   5      153.12      173.51     69.77 o 
 -11  11   5      178.97       91.84     74.77 o 
 -10  11   5      176.27      183.61     67.31 o 
  -9  11   5      388.32      419.70    119.26 o 
  -8  11   5       13.72       -0.82     58.44 o 
  -7  11   5      235.47      319.83     71.00 o 
  -6  11   5     1188.03     1131.48     96.39 o 
  -5  11   5        2.15      -56.02     37.35 o 
  -4  11   5      912.45      839.87     63.04 o 
  -3  11   5     1339.91     1411.23    124.98 o 
  -2  11   5       23.24       -4.71     41.33 o 
  -1  11   5     1211.55     1306.29     82.25 o 
   0  11   5      458.28      550.20     63.83 o 
   1  11   5        0.71      -34.46     40.34 o 
   2  11   5     1250.89     1219.31     71.55 o 
   3  11   5      921.76      951.82     65.41 o 
   4  11   5      616.04      587.95     55.37 o 
   5  11   5      879.54     1033.33     59.87 o 
   6  11   5      123.80       75.53     69.09 o 
   7  11   5      211.28      230.20     61.73 o 
   8  11   5      487.72      448.33    105.90 o 
   9  11   5        6.01      -85.10     91.57 o 
  10  11   5       98.02       88.08     64.53 o 
  11  11   5      306.14      337.31     81.32 o 
  12  11   5        1.98      -31.21     64.47 o 
 -11  12   5      107.90       99.61     95.54 o 
 -10  12   5      101.77      115.01     67.96 o 
  -9  12   5        7.87       41.50     64.68 o 
  -8  12   5      528.50      410.13     79.99 o 
  -7  12   5      141.83      202.22    140.69 o 
  -6  12   5       13.33       43.71     60.55 o 
  -5  12   5      794.50      732.39     87.02 o 
  -4  12   5      180.82      124.22     47.30 o 
  -3  12   5      327.17      339.51     61.61 o 
  -2  12   5      508.29      498.67     58.75 o 
  -1  12   5       70.07      101.54     54.15 o 
   0  12   5      265.96      232.91     50.72 o 
   1  12   5      549.39      577.43     87.78 o 
   2  12   5        0.09       -9.35     43.82 o 
   3  12   5      312.71      387.12     55.19 o 
   4  12   5      497.29      549.63     57.98 o 
   5  12   5        0.46       -0.65     60.55 o 
   6  12   5      300.16      206.95     72.55 o 
   7  12   5      102.77       -4.70     62.40 o 
   8  12   5       11.51      -25.99     57.54 o 
   9  12   5      190.03      135.73     66.93 o 
  10  12   5      174.29      197.35     70.81 o 
  -9  13   5       67.98       32.58     87.15 o 
  -8  13   5       34.03       23.24     66.44 o 
  -7  13   5      122.65       55.42     67.76 o 
  -6  13   5      194.47      131.56     85.75 o 
  -5  13   5        8.04      119.71     67.31 o 
  -4  13   5       74.57      161.02     69.09 o 
  -3  13   5      228.33      122.32     51.72 o 
  -2  13   5       26.79       18.63     48.83 o 
  -1  13   5      232.44      208.04     54.13 o 
   0  13   5      108.41       88.76     50.15 o 
   1  13   5       33.01       80.54     49.29 o 
   2  13   5      238.18      344.30     56.62 o 
   3  13   5       67.74       25.77     48.18 o 
   4  13   5       38.99       64.13     83.66 o 
   5  13   5      123.36      316.43     77.96 o 
   6  13   5       16.07      -69.31     62.64 o 
   7  13   5       13.96        9.40     92.23 o 
   8  13   5      102.47       91.84     74.51 o 
  -5  14   5       49.33       47.35     99.95 o 
  -4  14   5       31.64      168.12     72.74 o 
  -3  14   5        0.96       34.82     50.94 o 
  -2  14   5       50.25      133.55     55.86 o 
  -1  14   5        4.91      -57.13     45.27 o 
   0  14   5       11.66      102.41     53.89 o 
   1  14   5       35.02      -27.99     49.58 o 
   2  14   5       13.02      113.15     53.50 o 
   3  14   5       54.66       55.00     80.38 o 
   4  14   5       22.04      160.36     75.92 o 
   5  14   5        0.27       28.67     71.08 o 
 -19   0   6       11.06       76.51     78.93 o 
 -18   0   6      336.38      390.08     86.98 o 
 -17   0   6      126.75      262.83     78.52 o 
 -16   0   6       48.78       28.87     64.61 o 
 -15   0   6     1082.19     1052.35    103.38 o 
 -14   0   6     1150.29      965.91    137.42 o 
 -13   0   6       30.95      -63.42     54.37 o 
 -12   0   6     1394.48     1324.75     99.95 o 
 -11   0   6     4737.20     4714.50    329.69 o 
 -10   0   6      254.72      221.60     54.79 o 
  -9   0   6     6765.19     6605.35    187.47 o 
  -8   0   6      735.62      761.66     64.41 o 
  -7   0   6        3.75      -14.63     27.83 o 
  -6   0   6    16524.18    17371.14    346.85 o 
  -5   0   6    12821.46    13049.43    236.95 o 
  -4   0   6      520.30      602.90     32.84 o 
  -3   0   6    19128.28    17705.12    266.24 o 
  -2   0   6     4407.81     4290.06     75.93 o 
  -1   0   6    36270.94    35121.36    742.04 o 
   0   0   6    15534.43    14580.37    341.96 o 
   1   0   6      444.40      649.08     51.39 o 
   2   0   6     5566.78     5856.91    121.64 o 
   3   0   6      487.53      474.07     34.08 o 
   4   0   6      504.48      483.30    110.94 o 
   5   0   6     2056.95     2427.49     75.55 o 
   6   0   6    10399.77    10659.07    204.72 o 
   7   0   6      173.29      142.59     34.20 o 
   8   0   6     7411.22     7365.47    160.16 o 
   9   0   6     1786.43     1769.44     73.75 o 
  10   0   6        1.85      -45.35     33.21 o 
  11   0   6     3159.93     3215.91    102.21 o 
  12   0   6     1046.21     1237.44    158.20 o 
  13   0   6      512.63      490.13     78.23 o 
  14   0   6     1202.47     1184.27    108.47 o 
  15   0   6       39.85       -1.99    154.20 o 
  16   0   6      123.84      -61.81     59.60 o 
  17   0   6      746.46     1013.64    112.99 o 
  18   0   6       18.86       19.07     69.37 o 
  19   0   6      101.04       82.71     74.16 o 
 -19   1   6      162.65      163.72     57.96 o 
 -18   1   6      163.22       24.89     71.04 o 
 -17   1   6       53.28       73.78     50.38 o 
 -16   1   6      751.81      894.25     72.82 o 
 -15   1   6      157.66      112.19     46.23 o 
 -14   1   6       46.98       62.52     42.25 o 
 -13   1   6     2839.45     2808.50     94.84 o 
 -12   1   6      864.73      896.57     51.65 o 
 -11   1   6     3771.73     3875.05     77.35 o 
 -10   1   6     1348.24     1468.06     56.93 o 
  -9   1   6     3740.37     3840.81     99.64 o 
  -8   1   6     1505.02     1463.62     71.93 o 
  -7   1   6     2389.48     2295.95     58.58 o 
  -6   1   6       29.11       34.97     19.82 o 
  -5   1   6     6201.11     6565.44     89.06 o 
  -4   1   6    21155.65    20492.27    250.94 o 
  -3   1   6     2024.74     2073.01     36.47 o 
  -2   1   6     9791.43     9267.65    121.83 o 
  -1   1   6      486.25      575.51     26.78 o 
   0   1   6       54.37      118.71     25.03 o 
   1   1   6    33763.80    33124.68    444.38 o 
   2   1   6     1484.59     1373.47     36.90 o 
   3   1   6     7075.32     7150.00    110.97 o 
   4   1   6     9867.13     9891.09    147.38 o 
   5   1   6      637.25      718.61     33.24 o 
   6   1   6     1997.45     1929.72     54.03 o 
   7   1   6     5966.71     5712.35    102.38 o 
   8   1   6     3532.64     3657.64     71.43 o 
   9   1   6     3579.62     3696.52     73.97 o 
  10   1   6     5507.92     5447.99     96.06 o 
  11   1   6        9.50      -16.97     24.85 o 
  12   1   6     1092.37     1194.78     59.12 o 
  13   1   6      871.11      849.17     65.32 o 
  14   1   6      480.08      645.01     61.98 o 
  15   1   6      989.38      921.68     73.04 o 
  16   1   6      475.59      549.36     63.69 o 
  17   1   6        2.55      -42.93     53.51 o 
  18   1   6      296.59      436.64     65.56 o 
  19   1   6      127.79       94.76     55.02 o 
 -19   2   6       10.13      -37.11     51.36 o 
 -18   2   6      153.63      143.00     54.84 o 
 -17   2   6      276.42      227.06     54.88 o 
 -16   2   6        0.06      -43.50     42.79 o 
 -15   2   6      669.18      783.02    105.63 o 
 -14   2   6      388.09      525.77     62.27 o 
 -13   2   6      316.95      305.36     41.40 o 
 -12   2   6      308.23      417.65     42.45 o 
 -11   2   6      814.01      840.69     83.40 o 
 -10   2   6      293.51      276.93     30.63 o 
  -9   2   6     3775.56     3803.40     74.95 o 
  -8   2   6       18.40       -0.97     21.20 o 
  -7   2   6      383.70      409.27     29.45 o 
  -6   2   6    11860.79    12389.00    152.63 o 
  -5   2   6     4102.42     4326.16     72.51 o 
  -4   2   6      233.96      266.64     32.36 o 
  -3   2   6     3529.99     3515.86     75.19 o 
  -2   2   6     9445.48     8599.45    154.93 o 
  -1   2   6    13938.24    13672.55    219.02 o 
   0   2   6     5254.12     5025.46     82.52 o 
   1   2   6    10645.08     9790.92    131.48 o 
   2   2   6     3473.90     3200.33     72.71 o 
   3   2   6    16044.62    15095.15    207.66 o 
   4   2   6      482.35      514.93     36.49 o 
   5   2   6     5358.45     5784.11     99.77 o 
   6   2   6     7768.21     7574.48    123.43 o 
   7   2   6      413.55      399.07     33.64 o 
   8   2   6     3387.11     3146.95     83.64 o 
   9   2   6     1162.39     1235.14     46.99 o 
  10   2   6      186.18      200.24     29.00 o 
  11   2   6     1858.30     1779.02     68.59 o 
  12   2   6      571.41      575.46     47.83 o 
  13   2   6      148.39      215.51     42.05 o 
  14   2   6      804.76      828.52     66.04 o 
  15   2   6       54.16      103.16     74.70 o 
  16   2   6       63.95       47.32     51.66 o 
  17   2   6      200.90      166.75     55.59 o 
  18   2   6        6.40       -8.33     49.26 o 
 -19   3   6       18.11      -35.57     52.27 o 
 -18   3   6       25.33       69.30     51.90 o 
 -17   3   6       23.16      -42.95     45.36 o 
 -16   3   6        7.64      -26.91     44.91 o 
 -15   3   6       92.65       81.11     45.67 o 
 -14   3   6        2.05       32.18     41.32 o 
 -13   3   6       57.23       58.25     31.39 o 
 -12   3   6       23.81      -17.90     28.59 o 
 -11   3   6       44.93       52.82     28.36 o 
 -10   3   6      715.42      689.48     40.51 o 
  -9   3   6       16.66        2.36     25.29 o 
  -8   3   6        1.81       -8.92     20.80 o 
  -7   3   6      277.34      194.71     24.97 o 
  -6   3   6      302.83      316.39     29.52 o 
  -5   3   6      164.47      230.80     26.22 o 
  -4   3   6     4749.48     5149.88     82.25 o 
  -3   3   6      385.16      476.39     27.98 o 
  -2   3   6     4046.53     4098.87     68.71 o 
  -1   3   6       31.99       13.70     21.96 o 
   0   3   6      364.21      360.37     28.35 o 
   1   3   6     1773.80     1771.12     52.64 o 
   2   3   6       15.70      -10.38     19.56 o 
   3   3   6      765.98      905.88     33.01 o 
   4   3   6     9510.20     9688.76    262.34 o 
   5   3   6      256.41      427.33     31.48 o 
   6   3   6      406.38      472.43     36.90 o 
   7   3   6      393.01      469.92     39.56 o 
   8   3   6      297.96      296.58     37.54 o 
   9   3   6      881.39      881.56     54.18 o 
  10   3   6      502.09      551.60     55.50 o 
  11   3   6        5.60       40.42     32.57 o 
  12   3   6      366.60      391.48     42.88 o 
  13   3   6       67.72       59.93     35.79 o 
  14   3   6       29.77       44.33     42.65 o 
  15   3   6       17.03       31.22     44.01 o 
  16   3   6      139.31      153.69     50.95 o 
  17   3   6       10.69      -19.48     46.53 o 
  18   3   6       13.22        2.41     57.73 o 
 -19   4   6        1.95       39.70     78.78 o 
 -18   4   6       43.21       23.18     57.94 o 
 -17   4   6        8.61        7.10     48.43 o 
 -16   4   6       15.68       -9.47     45.51 o 
 -15   4   6        4.29      -44.05     41.51 o 
 -14   4   6       47.20       78.64     36.73 o 
 -13   4   6      347.50      292.72     38.63 o 
 -12   4   6       67.56       37.49     33.47 o 
 -11   4   6       29.49      -17.64     31.08 o 
 -10   4   6      109.53      112.57     32.77 o 
  -9   4   6      120.01       97.22     24.80 o 
  -8   4   6      291.89      265.02     26.14 o 
  -7   4   6       61.09       45.46     21.23 o 
  -6   4   6      129.67      103.81     22.56 o 
  -5   4   6      743.81      901.86     40.29 o 
  -4   4   6      732.26      882.36     41.32 o 
  -3   4   6      185.58      221.60     26.70 o 
  -2   4   6      487.90      597.56     53.52 o 
  -1   4   6     1158.03     1082.28     37.88 o 
   0   4   6       84.74       36.39     20.38 o 
   1   4   6       91.67      138.90     21.41 o 
   2   4   6      569.89      581.96     29.58 o 
   3   4   6     2914.76     3100.28     60.27 o 
   4   4   6      175.57      171.08     23.35 o 
   5   4   6     2087.69     2010.25     51.05 o 
   6   4   6      568.37      604.28     36.65 o 
   7   4   6      164.59      146.69     36.08 o 
   8   4   6      282.48      252.44     33.92 o 
   9   4   6       50.96       67.68     34.62 o 
  10   4   6       95.68       68.29     50.29 o 
  11   4   6      707.95      736.39     62.89 o 
  12   4   6        0.59      -55.62     64.10 o 
  13   4   6       16.97      -30.11     37.36 o 
  14   4   6      127.82      214.69     47.33 o 
  15   4   6       29.38       76.93     51.88 o 
  16   4   6       21.14       56.21     56.09 o 
  17   4   6        0.26      -72.82     48.54 o 
  18   4   6        1.72       92.10     61.49 o 
 -18   5   6       17.46      -11.32     60.88 o 
 -17   5   6        0.21      -31.59     63.56 o 
 -16   5   6      334.11      304.39     66.06 o 
 -15   5   6        3.96      -13.36     41.75 o 
 -14   5   6        6.29        3.79     33.94 o 
 -13   5   6      175.06      257.92     41.81 o 
 -12   5   6      365.07      418.88     41.10 o 
 -11   5   6     1714.66     1716.14     71.01 o 
 -10   5   6      219.84      142.20     35.96 o 
  -9   5   6       60.96        5.34     30.44 o 
  -8   5   6     1633.41     1520.75     45.91 o 
  -7   5   6      778.33      768.41     35.62 o 
  -6   5   6      262.98      254.47     28.23 o 
  -5   5   6      432.25      419.00     35.02 o 
  -4   5   6     3797.73     3737.84     71.60 o 
  -3   5   6       50.61      128.73     44.99 o 
  -2   5   6     2851.68     2745.84     72.40 o 
  -1   5   6      569.42      652.55     34.31 o 
   0   5   6      223.17      228.07     24.78 o 
   1   5   6     7121.30     7177.95     98.56 o 
   2   5   6        1.54        9.66     19.39 o 
   3   5   6      150.70      172.64     23.42 o 
   4   5   6      704.25      623.40     35.14 o 
   5   5   6     1551.21     1483.07     46.84 o 
   6   5   6     1618.66     1624.50     53.75 o 
   7   5   6      614.88      697.80     41.16 o 
   8   5   6      268.03      245.01     33.79 o 
   9   5   6      543.38      492.29     49.96 o 
  10   5   6      816.15      775.03     58.28 o 
  11   5   6        3.32       33.45     42.64 o 
  12   5   6      183.86      264.41     47.54 o 
  13   5   6      411.25      577.93     65.09 o 
  14   5   6        3.47      -30.43     41.75 o 
  15   5   6       60.98       46.61     52.85 o 
  16   5   6       89.58       72.60     67.26 o 
  17   5   6       22.05       46.71     57.07 o 
 -18   6   6      193.90      132.73     67.23 o 
 -17   6   6       91.32      211.66     69.79 o 
 -16   6   6       14.01       29.80     58.11 o 
 -15   6   6      113.62      103.75     43.91 o 
 -14   6   6     1131.91     1226.26     70.94 o 
 -13   6   6      230.68      262.01     50.31 o 
 -12   6   6      397.53      500.71     95.26 o 
 -11   6   6      966.43      858.90     55.60 o 
 -10   6   6       45.90       30.35     33.45 o 
  -9   6   6     1974.12     1948.89     71.04 o 
  -8   6   6       50.64        9.50     24.87 o 
  -7   6   6      477.52      464.89     34.31 o 
  -6   6   6     4147.63     4105.42     91.71 o 
  -5   6   6      458.78      457.78     34.90 o 
  -4   6   6     1341.83     1460.55     48.53 o 
  -3   6   6     2225.99     2254.63     56.91 o 
  -2   6   6     1846.31     1729.55     51.99 o 
  -1   6   6     5982.97     5484.15    104.22 o 
   0   6   6     3748.51     3808.39     79.91 o 
   1   6   6       28.22        8.69     21.56 o 
   2   6   6     2484.44     2445.31     57.01 o 
   3   6   6     5088.05     5197.83    118.26 o 
   4   6   6       96.40       95.01     38.71 o 
   5   6   6     3839.80     3993.93    106.55 o 
   6   6   6     2652.38     2437.20     98.29 o 
   7   6   6        0.96       32.75     34.81 o 
   8   6   6     4712.01     4817.13    120.83 o 
   9   6   6      263.29      224.43     45.43 o 
  10   6   6        3.25      -10.87     38.16 o 
  11   6   6     1580.86     1582.68     81.61 o 
  12   6   6      315.18      269.42     50.66 o 
  13   6   6      112.14       85.12     45.92 o 
  14   6   6      289.51      359.91     62.18 o 
  15   6   6      328.44      361.08     82.57 o 
  16   6   6       94.13      129.78     61.80 o 
  17   6   6       72.41      -12.98     58.73 o 
 -17   7   6        6.69       65.63     66.06 o 
 -16   7   6      517.48      491.49     83.08 o 
 -15   7   6        0.30       35.26     50.67 o 
 -14   7   6      117.93       90.28     48.93 o 
 -13   7   6      917.47     1016.29     74.53 o 
 -12   7   6      233.16      228.72     50.51 o 
 -11   7   6     1215.71     1286.44     90.70 o 
 -10   7   6     1251.57     1018.90     95.90 o 
  -9   7   6      656.63      660.89     76.30 o 
  -8   7   6     1254.63     1207.43     64.77 o 
  -7   7   6     2860.25     2747.89     65.94 o 
  -6   7   6       27.79       59.33     26.47 o 
  -5   7   6     3234.31     3228.46     71.06 o 
  -4   7   6     6046.39     5718.00    100.23 o 
  -3   7   6      682.52      801.17     45.44 o 
  -2   7   6     3833.55     3924.85     87.74 o 
  -1   7   6     2621.58     2537.07     70.86 o 
   0   7   6        8.61       44.64     24.95 o 
   1   7   6    11586.56    11287.86    150.73 o 
   2   7   6      568.36      663.23     42.22 o 
   3   7   6      644.46      709.49     43.58 o 
   4   7   6     3313.34     3276.81     85.43 o 
   5   7   6     1553.97     1608.36     75.19 o 
   6   7   6     1651.15     1655.21     69.04 o 
   7   7   6     2843.09     2918.34     92.67 o 
   8   7   6      556.41      696.30     70.90 o 
   9   7   6     1039.95     1084.86     70.73 o 
  10   7   6     1429.36     1396.98     80.44 o 
  11   7   6       22.42       48.39     42.37 o 
  12   7   6      169.73       65.64     46.30 o 
  13   7   6     1046.20     1085.80     77.77 o 
  14   7   6        7.47       80.05     56.97 o 
  15   7   6      143.97      124.38     60.20 o 
  16   7   6      272.29      291.17     70.54 o 
 -16   8   6       27.31      -66.83     44.55 o 
 -15   8   6      210.60      159.03     61.38 o 
 -14   8   6      579.13      415.68     74.15 o 
 -13   8   6       47.48      130.46     60.20 o 
 -12   8   6      327.77      376.35     65.75 o 
 -11   8   6      831.97      847.03     82.39 o 
 -10   8   6        2.95       65.68     52.70 o 
  -9   8   6      597.30      525.61     68.68 o 
  -8   8   6      808.17      689.50     73.97 o 
  -7   8   6       65.96       54.77     38.44 o 
  -6   8   6     3697.21     3655.19    103.68 o 
  -5   8   6      546.54      510.72     55.74 o 
  -4   8   6      449.96      477.66     35.09 o 
  -3   8   6     1876.18     1874.99     59.32 o 
  -2   8   6      956.27      981.70     59.34 o 
  -1   8   6     3921.24     3953.54     92.33 o 
   0   8   6     2304.16     2240.93     70.96 o 
   1   8   6        7.30       10.87     29.77 o 
   2   8   6     1999.24     2059.64     64.61 o 
   3   8   6     2009.22     2025.00     66.45 o 
   4   8   6       52.58       60.55     47.28 o 
   5   8   6     1528.07     1343.23     78.25 o 
   6   8   6     1560.23     1632.61     73.49 o 
   7   8   6        0.06      -31.21     38.06 o 
   8   8   6     1804.28     1807.40    106.31 o 
   9   8   6      654.28      554.76     73.93 o 
  10   8   6       30.67       -5.49     54.02 o 
  11   8   6      801.05      815.97    109.36 o 
  12   8   6      304.39      349.10     68.04 o 
  13   8   6       93.75       59.27     55.35 o 
  14   8   6      366.43      339.85     61.13 o 
  15   8   6      104.09      130.68     57.24 o 
 -15   9   6        0.37        1.05     57.98 o 
 -14   9   6        0.23       47.66     77.15 o 
 -13   9   6      300.93      351.94     69.83 o 
 -12   9   6       39.21       79.04     65.74 o 
 -11   9   6      125.01       69.74     58.70 o 
 -10   9   6      475.88      322.36     67.52 o 
  -9   9   6       31.68       -9.57     52.65 o 
  -8   9   6      338.41      195.63     61.06 o 
  -7   9   6       19.18       19.54     50.08 o 
  -6   9   6      447.02      354.58     76.34 o 
  -5   9   6      522.55      540.51     55.49 o 
  -4   9   6     1728.12     1729.18     74.31 o 
  -3   9   6      213.38      156.39     40.37 o 
  -2   9   6      792.31      820.41     68.97 o 
  -1   9   6     2122.23     2013.17     72.40 o 
   0   9   6      607.86      613.77     50.11 o 
   1   9   6      552.56      582.53     45.05 o 
   2   9   6     1006.49     1050.52     53.95 o 
   3   9   6       84.19      163.19     36.00 o 
   4   9   6      947.33      955.45     57.53 o 
   5   9   6      697.49      655.32     64.18 o 
   6   9   6      220.88      331.02     48.52 o 
   7   9   6     1163.63     1165.34     83.83 o 
   8   9   6       45.28      104.78     53.45 o 
   9   9   6      280.84      206.25     64.15 o 
  10   9   6      567.68      577.05     97.22 o 
  11   9   6        8.98      -34.92     56.47 o 
  12   9   6      217.37      199.03     64.09 o 
  13   9   6      198.61      178.35     87.15 o 
  14   9   6       16.13      137.12     69.70 o 
 -14  10   6       37.21      -99.99     97.33 o 
 -13  10   6        4.24       37.29     62.18 o 
 -12  10   6        5.53       28.87     60.91 o 
 -11  10   6      109.86      230.45     68.22 o 
 -10  10   6       11.36       75.80     58.92 o 
  -9  10   6       42.05       -8.79     54.89 o 
  -8  10   6      259.31      271.47     64.64 o 
  -7  10   6      234.72      248.18     64.34 o 
  -6  10   6      408.45      505.21     72.00 o 
  -5  10   6       64.18       88.38     39.58 o 
  -4  10   6      109.52      101.38     42.19 o 
  -3  10   6     1453.72     1557.31     75.37 o 
  -2  10   6       16.12       -9.01     55.12 o 
  -1  10   6      183.51      246.34     52.70 o 
   0  10   6      726.32      768.63     67.87 o 
   1  10   6       20.89       14.11     34.43 o 
   2  10   6      120.59      165.25     38.56 o 
   3  10   6      246.09      224.92     40.38 o 
   4  10   6       32.41       99.34     50.86 o 
   5  10   6      371.00      357.10     49.21 o 
   6  10   6       12.59       17.51     48.16 o 
   7  10   6        1.11       32.55     52.67 o 
   8  10   6      112.81       62.99     56.65 o 
   9  10   6       84.98       44.14     56.40 o 
  10  10   6       18.05      -16.31     75.88 o 
  11  10   6       94.13      -25.82     55.02 o 
  12  10   6       50.83       54.41     66.40 o 
  13  10   6       15.69       23.57     67.01 o 
 -13  11   6       23.43       55.75     67.53 o 
 -12  11   6        1.52        6.49     62.82 o 
 -11  11   6        2.11       41.78     62.03 o 
 -10  11   6        8.39      -38.92     58.75 o 
  -9  11   6        7.10       70.13     63.93 o 
  -8  11   6        0.25      -80.58     53.72 o 
  -7  11   6        9.29       35.56     59.54 o 
  -6  11   6      181.92      186.60     63.87 o 
  -5  11   6      536.96      576.62     56.03 o 
  -4  11   6       23.67        3.38     41.77 o 
  -3  11   6       39.14       82.14     44.57 o 
  -2  11   6       29.55       91.06     44.76 o 
  -1  11   6       84.46       39.04     49.58 o 
   0  11   6        5.28      -17.01     53.28 o 
   1  11   6       16.38       26.16     42.82 o 
   2  11   6      129.23      127.87     44.46 o 
   3  11   6      159.13      197.89     47.27 o 
   4  11   6       28.73       31.86     38.99 o 
   5  11   6        7.07      -25.25     36.70 o 
   6  11   6       38.88       14.30     52.03 o 
   7  11   6       23.17      -94.20     80.49 o 
   8  11   6       16.72      -31.07     54.95 o 
   9  11   6        6.61     -102.24     68.16 o 
  10  11   6       25.01        6.92     60.44 o 
  11  11   6        5.45      -79.88     67.11 o 
  12  11   6        0.56       15.48     65.17 o 
 -11  12   6        5.30      103.10     70.96 o 
 -10  12   6       13.53       48.80     66.05 o 
  -9  12   6       75.27      232.14     72.74 o 
  -8  12   6        0.33       56.53     61.10 o 
  -7  12   6        0.26      -28.85     67.40 o 
  -6  12   6      153.12      207.97     70.40 o 
  -5  12   6       34.97       75.29     88.47 o 
  -4  12   6      480.47      521.51     64.14 o 
  -3  12   6        1.31       70.96     50.56 o 
  -2  12   6        1.94      -14.45     44.77 o 
  -1  12   6       63.66      105.73     53.66 o 
   0  12   6       10.88       43.75     44.33 o 
   1  12   6        0.31      -61.03     42.64 o 
   2  12   6       50.97       32.63     46.89 o 
   3  12   6      126.40      162.33     49.18 o 
   4  12   6       94.87       90.18     45.36 o 
   5  12   6        4.79       48.10     65.12 o 
   6  12   6       23.91       -8.21     63.09 o 
   7  12   6       13.76       14.42     66.81 o 
   8  12   6       55.87       84.98     60.90 o 
   9  12   6        2.34      -12.91    100.14 o 
  10  12   6       25.92        3.26     63.72 o 
  -8  13   6      106.36       39.20     74.00 o 
  -7  13   6      104.12      163.60    133.19 o 
  -6  13   6       36.79       94.71     67.25 o 
  -5  13   6       42.90       18.98     66.62 o 
  -4  13   6      133.50      148.79    122.45 o 
  -3  13   6       13.27        7.37     49.14 o 
  -2  13   6      196.38      181.04     52.72 o 
  -1  13   6      105.55      109.02     50.47 o 
   0  13   6        9.68       12.83     47.52 o 
   1  13   6      310.73      272.72     74.68 o 
   2  13   6       13.09        8.93     47.05 o 
   3  13   6       15.78       40.45     47.38 o 
   4  13   6      201.96      299.88     75.72 o 
   5  13   6       53.92      -22.26     68.38 o 
   6  13   6      138.04       86.36     71.41 o 
   7  13   6       85.07       54.12     68.41 o 
   8  13   6       41.98      -70.36     67.25 o 
  -5  14   6        8.80        0.66     67.58 o 
  -4  14   6       89.42       71.19     70.67 o 
  -3  14   6      105.44       -3.08     50.01 o 
  -2  14   6       34.46       69.12     53.37 o 
  -1  14   6       79.12      139.77     50.48 o 
   0  14   6      172.89      197.68     57.64 o 
   1  14   6       22.00       39.16     52.15 o 
   2  14   6      121.53       79.31     52.71 o 
   3  14   6      212.63      213.07     75.67 o 
   4  14   6       15.98        3.77     70.11 o 
 -19   1   7       67.25      182.38     59.66 o 
 -18   1   7       23.29       82.00     51.88 o 
 -17   1   7       17.27      -32.41     45.60 o 
 -16   1   7       77.46       56.73     45.80 o 
 -15   1   7       24.89       -1.82     42.72 o 
 -14   1   7      663.17      742.47     62.56 o 
 -13   1   7      158.69      134.46     43.23 o 
 -12   1   7       35.89       54.68     32.86 o 
 -11   1   7     1714.85     1630.38     62.78 o 
 -10   1   7      232.60      283.25     38.85 o 
  -9   1   7     1640.80     1656.27     63.48 o 
  -8   1   7      245.73      240.60     29.84 o 
  -7   1   7      432.74      545.56     31.46 o 
  -6   1   7     8159.73     7702.37    104.43 o 
  -5   1   7      439.78      423.70     32.73 o 
  -4   1   7      163.06      192.76     17.90 o 
  -3   1   7     1598.95     1690.65     32.55 o 
  -2   1   7     2361.30     2075.26     48.87 o 
  -1   1   7     1630.87     1645.17     53.14 o 
   0   1   7     2901.02     2773.26     68.08 o 
   1   1   7     1478.83     1232.37     30.97 o 
   2   1   7     4295.71     4545.34     71.86 o 
   3   1   7     4034.88     3853.79     85.92 o 
   4   1   7       22.79       50.59     21.47 o 
   5   1   7      540.05      555.86     43.12 o 
   6   1   7      260.06      316.18     28.51 o 
   7   1   7     2476.91     2440.17     54.73 o 
   8   1   7      997.89     1083.33     40.75 o 
   9   1   7      569.12      574.16     36.47 o 
  10   1   7        0.74       74.08     26.37 o 
  11   1   7      147.32       91.26     28.51 o 
  12   1   7       51.14       76.48     33.53 o 
  13   1   7        0.84       -9.41     38.54 o 
  14   1   7        5.52      -27.56     38.23 o 
  15   1   7      244.10      237.50     51.53 o 
  16   1   7       12.20       39.33     46.39 o 
  17   1   7      118.95       16.51     57.12 o 
  18   1   7       30.27       24.31     50.02 o 
 -19   2   7       82.17       62.49     54.83 o 
 -18   2   7      113.26       57.77     52.19 o 
 -17   2   7        1.78      -17.45     60.20 o 
 -16   2   7      617.05      674.99     67.00 o 
 -15   2   7      142.96      172.50     49.32 o 
 -14   2   7       54.69       17.10     41.05 o 
 -13   2   7     1618.40     1675.96     70.65 o 
 -12   2   7      802.34      848.95     52.16 o 
 -11   2   7      814.12      799.51     49.36 o 
 -10   2   7      508.99      502.89     40.29 o 
  -9   2   7     1002.90     1035.00     48.60 o 
  -8   2   7      186.23      173.73     28.53 o 
  -7   2   7     4466.95     3922.90     72.60 o 
  -6   2   7       11.93      -17.73     17.44 o 
  -5   2   7     1904.98     1714.02     40.10 o 
  -4   2   7    12062.14    12525.87    180.79 o 
  -3   2   7      733.58      862.37     37.05 o 
  -2   2   7     4783.33     4892.13     85.21 o 
  -1   2   7     2888.18     2754.37     67.78 o 
   0   2   7     2357.89     2016.19     46.57 o 
   1   2   7    11990.36    11929.33    172.48 o 
   2   2   7     4423.39     4180.36     63.61 o 
   3   2   7        0.15       -2.44     18.94 o 
   4   2   7    10606.18    10651.26    157.24 o 
   5   2   7     5942.84     5999.05    117.68 o 
   6   2   7     1699.75     1696.34     66.22 o 
   7   2   7     1883.80     1753.12     55.55 o 
   8   2   7     1890.06     1940.64     60.80 o 
   9   2   7      178.55      278.97     32.09 o 
  10   2   7     2289.30     2159.41     55.80 o 
  11   2   7      724.26      824.27     98.57 o 
  12   2   7       28.91      134.96     35.58 o 
  13   2   7     2005.03     2018.48     77.69 o 
  14   2   7       23.84      -35.51     37.85 o 
  15   2   7      139.14      114.81     48.29 o 
  16   2   7      423.42      433.29     62.08 o 
  17   2   7       93.39      145.49     53.02 o 
  18   2   7       74.25       95.97     55.59 o 
 -19   3   7      308.54      353.11     96.18 o 
 -18   3   7       39.32       59.93     53.22 o 
 -17   3   7      268.53      268.29     80.54 o 
 -16   3   7      124.68       98.84     81.25 o 
 -15   3   7      436.61      524.98     60.91 o 
 -14   3   7     1381.81     1632.97     84.89 o 
 -13   3   7      157.81      184.81     40.24 o 
 -12   3   7       32.13       58.28     35.37 o 
 -11   3   7     1703.68     1852.19     58.96 o 
 -10   3   7      882.55      906.00     45.19 o 
  -9   3   7     6415.77     6352.81     99.56 o 
  -8   3   7     1511.99     1483.12     46.02 o 
  -7   3   7     1233.93     1414.57     50.71 o 
  -6   3   7     9086.37     8888.85    141.85 o 
  -5   3   7     1896.27     1794.44     47.47 o 
  -4   3   7      256.64      256.22     30.31 o 
  -3   3   7     2665.83     2604.02     66.06 o 
  -2   3   7    22464.18    22531.44    282.29 o 
  -1   3   7     8960.89     9566.62    146.84 o 
   0   3   7    12110.75    12188.21    176.17 o 
   1   3   7     4891.72     4446.89     73.44 o 
   2   3   7      481.75      628.02     32.38 o 
   3   3   7    27018.49    27510.96    334.94 o 
   4   3   7      336.40      331.85     27.59 o 
   5   3   7     1837.10     1960.44     53.87 o 
   6   3   7    13224.30    12606.91    188.59 o 
   7   3   7      191.03      233.29     35.06 o 
   8   3   7     6225.93     5990.25    177.93 o 
   9   3   7      931.94     1003.50     56.42 o 
  10   3   7     1328.61     1427.03     68.62 o 
  11   3   7     2458.37     2375.39     74.76 o 
  12   3   7     1905.88     1887.72     74.03 o 
  13   3   7        8.09        0.39     34.27 o 
  14   3   7      547.66      478.22     57.99 o 
  15   3   7      566.21      548.13     86.03 o 
  16   3   7        7.53      -24.68     61.18 o 
  17   3   7      207.30      173.57     62.09 o 
  18   3   7       72.64       59.19     57.99 o 
 -19   4   7      179.51      253.52    104.84 o 
 -18   4   7      214.48      278.62     68.27 o 
 -17   4   7       35.15      -25.15     47.09 o 
 -16   4   7      909.51      791.03     70.99 o 
 -15   4   7      299.86      343.19     55.59 o 
 -14   4   7        0.58      -47.09     31.39 o 
 -13   4   7      894.29      829.15     50.12 o 
 -12   4   7     2596.66     2629.17     72.83 o 
 -11   4   7     1645.99     1528.82     60.29 o 
 -10   4   7     1588.20     1624.01     59.94 o 
  -9   4   7     3068.02     3087.58     62.36 o 
  -8   4   7     1868.34     1817.15     47.90 o 
  -7   4   7     5460.75     5302.64     90.27 o 
  -6   4   7      683.10      736.81     36.14 o 
  -5   4   7       42.64       17.36     23.91 o 
  -4   4   7    25049.06    23578.73    323.99 o 
  -3   4   7      160.88      146.71     23.83 o 
  -2   4   7     4463.13     4596.93     79.07 o 
  -1   4   7     5961.02     5780.03    112.93 o 
   0   4   7     4842.26     4532.10     85.27 o 
   1   4   7     9721.34     9438.33    146.38 o 
   2   4   7     3328.78     3352.82     67.75 o 
   3   4   7     3427.70     2937.15     64.43 o 
   4   4   7    11009.72    10577.08    180.93 o 
   5   4   7     6047.29     6075.80    106.21 o 
   6   4   7      616.66      631.55     38.59 o 
   7   4   7     1792.92     1857.93     64.09 o 
   8   4   7     3123.08     2886.02     82.84 o 
   9   4   7      193.58      239.34     38.68 o 
  10   4   7     4740.14     4730.26    116.24 o 
  11   4   7     1889.60     1979.03     83.95 o 
  12   4   7       93.52       87.95     41.75 o 
  13   4   7     1394.10     1398.02     77.65 o 
  14   4   7       53.76       75.77     42.34 o 
  15   4   7      107.29       51.02     51.49 o 
  16   4   7      275.72      309.29     64.64 o 
  17   4   7       75.10      127.74     61.94 o 
  18   4   7      117.33       92.62     62.37 o 
 -18   5   7        8.26       11.21     61.20 o 
 -17   5   7      124.81       63.59    110.28 o 
 -16   5   7       73.25       77.77     57.78 o 
 -15   5   7       69.06       84.39     46.17 o 
 -14   5   7     1690.04     1664.68    141.20 o 
 -13   5   7        3.49       12.63     33.37 o 
 -12   5   7      128.46      159.32     35.91 o 
 -11   5   7     1180.23     1128.09     59.99 o 
 -10   5   7      325.31      305.87     40.71 o 
  -9   5   7     1270.33     1273.04     57.61 o 
  -8   5   7     3277.84     3201.57     64.81 o 
  -7   5   7      432.48      469.78     33.26 o 
  -6   5   7     9085.34     8710.00    131.27 o 
  -5   5   7     1781.14     1727.71     53.90 o 
  -4   5   7      686.06      739.49     40.13 o 
  -3   5   7     1776.52     1603.14     51.36 o 
  -2   5   7     9482.06     9300.11    197.19 o 
  -1   5   7     1385.28     1356.69     54.91 o 
   0   5   7     9698.30     9713.86    154.37 o 
   1   5   7     2544.55     2458.61     63.38 o 
   2   5   7     3287.13     3257.17     63.52 o 
   3   5   7     6431.39     6415.13    100.98 o 
   4   5   7        4.22      -24.35     30.00 o 
   5   5   7        2.25       -3.47     22.24 o 
   6   5   7     4828.79     4959.27     89.88 o 
   7   5   7      687.69      672.71     39.46 o 
   8   5   7      899.68      848.62     47.55 o 
   9   5   7     2074.37     2151.78     82.62 o 
  10   5   7      259.17      191.52     51.28 o 
  11   5   7      610.64      608.20     64.32 o 
  12   5   7      770.89      907.33     74.44 o 
  13   5   7       71.67      125.92     52.19 o 
  14   5   7      312.63      402.52     65.96 o 
  15   5   7      407.17      400.88     91.20 o 
  16   5   7        9.05       25.16     54.80 o 
  17   5   7       79.77       47.62     58.51 o 
 -17   6   7        1.70      -80.49     53.66 o 
 -16   6   7      149.47       -5.81     58.10 o 
 -15   6   7       67.65       96.87     43.36 o 
 -14   6   7       14.66      -22.73     38.83 o 
 -13   6   7      107.74      140.79     42.66 o 
 -12   6   7      707.51      689.64     62.89 o 
 -11   6   7       15.37       -0.64     34.29 o 
 -10   6   7      239.31      236.03     40.42 o 
  -9   6   7      565.78      550.55     44.49 o 
  -8   6   7       62.83        8.44     25.01 o 
  -7   6   7     1222.81     1270.53     48.84 o 
  -6   6   7      609.07      722.25     39.79 o 
  -5   6   7      337.91      282.34     31.32 o 
  -4   6   7     3868.65     3734.55     87.78 o 
  -3   6   7       27.45       17.61     24.97 o 
  -2   6   7     2155.07     1950.16     67.28 o 
  -1   6   7      498.61      577.01     38.71 o 
   0   6   7      152.07      194.24     30.35 o 
   1   6   7     2442.91     2512.35     52.67 o 
   2   6   7     1608.34     1456.75     75.48 o 
   3   6   7        7.37      -21.82     21.36 o 
   4   6   7     4467.57     4328.60    156.46 o 
   5   6   7      786.16      714.92     56.10 o 
   6   6   7      852.69      750.46     69.26 o 
   7   6   7      163.69      239.52     39.19 o 
   8   6   7       71.68       63.83     39.30 o 
   9   6   7      112.01       52.18     42.28 o 
  10   6   7      457.76      426.78     55.82 o 
  11   6   7      233.15      314.16    107.07 o 
  12   6   7       36.09      -18.72     45.04 o 
  13   6   7      127.56       96.81     77.74 o 
  14   6   7       31.89       -5.85     51.46 o 
  15   6   7       96.56       88.35     48.44 o 
  16   6   7      125.81      183.63     85.90 o 
  17   6   7       12.92      -34.23     58.51 o 
 -17   7   7        2.74      -31.42     59.66 o 
 -16   7   7        1.56       50.32     66.47 o 
 -15   7   7       19.68       86.72     45.63 o 
 -14   7   7       85.93        8.50     45.49 o 
 -13   7   7        4.66       46.77     46.93 o 
 -12   7   7       30.16       33.29     52.58 o 
 -11   7   7       11.91       34.05     49.51 o 
 -10   7   7       10.55      -61.99     56.79 o 
  -9   7   7        4.66       83.13     49.87 o 
  -8   7   7       45.22      -24.78     32.36 o 
  -7   7   7       36.27        6.02     26.59 o 
  -6   7   7        2.01      -19.10     26.11 o 
  -5   7   7        1.67      -20.70     26.05 o 
  -4   7   7        2.53       26.97     26.76 o 
  -3   7   7       47.02       39.26     27.67 o 
  -2   7   7        4.78      -20.59     27.21 o 
  -1   7   7      265.53      311.33     32.30 o 
   0   7   7       68.93       38.69     26.64 o 
   1   7   7      454.08      466.25     32.59 o 
   2   7   7       82.32      123.75     26.86 o 
   3   7   7       90.96       94.71     41.52 o 
   4   7   7      959.45      831.99     60.45 o 
   5   7   7       99.39      176.61     44.89 o 
   6   7   7      487.86      432.62     45.89 o 
   7   7   7       60.20       39.42     37.64 o 
   8   7   7       20.05       44.24     44.43 o 
   9   7   7       13.35        9.51     45.67 o 
  10   7   7        2.75      -10.76     56.63 o 
  11   7   7        0.22       48.90     53.46 o 
  12   7   7       76.80       -6.62     53.97 o 
  13   7   7       26.19      -31.90     61.83 o 
  14   7   7       68.37       51.40     54.15 o 
  15   7   7        0.10      -25.35     57.57 o 
  16   7   7       21.08       15.92     55.87 o 
 -16   8   7       26.20      -58.09     59.74 o 
 -15   8   7        8.48        5.64     48.99 o 
 -14   8   7        0.66       -3.90     54.81 o 
 -13   8   7       49.51       -2.54     56.40 o 
 -12   8   7       59.44       69.58     72.14 o 
 -11   8   7      229.29      163.67    108.69 o 
 -10   8   7        1.92       -1.92     49.74 o 
  -9   8   7       14.22       40.76     50.16 o 
  -8   8   7       34.84       11.65     49.80 o 
  -7   8   7      135.31      124.83     41.77 o 
  -6   8   7       21.61      120.03     41.71 o 
  -5   8   7      252.27      260.03     34.39 o 
  -4   8   7      566.34      560.44     45.38 o 
  -3   8   7      329.61      285.24     42.59 o 
  -2   8   7      848.35      834.22     54.82 o 
  -1   8   7      160.21      119.58     29.90 o 
   0   8   7      162.79      262.67     40.22 o 
   1   8   7      510.37      598.38     42.84 o 
   2   8   7        1.43      -12.03     29.31 o 
   3   8   7        3.74       17.13     49.36 o 
   4   8   7      515.97      602.24     50.98 o 
   5   8   7       60.82       44.52     45.40 o 
   6   8   7       30.45       19.70     39.32 o 
   7   8   7       15.77      -24.39     37.59 o 
   8   8   7      497.45      533.97     63.56 o 
   9   8   7        1.65      -60.41     47.18 o 
  10   8   7       30.67       23.27     55.17 o 
  11   8   7       16.29       29.78     54.70 o 
  12   8   7       15.05      -62.41     45.60 o 
  13   8   7      113.30      108.12     50.80 o 
  14   8   7       17.35      -38.16     48.72 o 
  15   8   7       19.53       -5.42     76.31 o 
 -15   9   7       29.90      -44.60     63.69 o 
 -14   9   7      222.53      244.48     70.54 o 
 -13   9   7        8.24       97.91     61.71 o 
 -12   9   7       73.44       80.81     60.20 o 
 -11   9   7      240.71      184.55     64.00 o 
 -10   9   7       15.04        7.51     84.10 o 
  -9   9   7      408.87      529.36    100.29 o 
  -8   9   7      136.58       98.23     55.66 o 
  -7   9   7        6.06       34.51     52.57 o 
  -6   9   7      622.41      612.53     58.94 o 
  -5   9   7      154.87      117.65     60.43 o 
  -4   9   7      255.17      243.12     48.99 o 
  -3   9   7       72.61       31.69     38.70 o 
  -2   9   7      880.34     1019.95     57.58 o 
  -1   9   7      132.42      160.25     48.78 o 
   0   9   7      934.74     1048.39     59.42 o 
   1   9   7      168.65      194.74     36.85 o 
   2   9   7       36.35      -14.18     43.50 o 
   3   9   7     1525.41     1586.05     65.90 o 
   4   9   7        4.86        8.59     37.94 o 
   5   9   7        0.50       93.06     40.23 o 
   6   9   7     1308.01     1275.64     70.37 o 
   7   9   7      186.89      194.02     56.02 o 
   8   9   7      442.58      453.02     65.20 o 
   9   9   7      135.33      141.81     75.77 o 
  10   9   7       67.70       82.11     56.80 o 
  11   9   7      187.16      201.69    104.94 o 
  12   9   7      139.84       38.83     63.89 o 
  13   9   7        0.03      -84.82     56.55 o 
  14   9   7       45.88      -33.96     63.23 o 
 -14  10   7        2.47       18.78     62.96 o 
 -13  10   7      131.19       48.51     66.39 o 
 -12  10   7      183.19      210.33     68.86 o 
 -11  10   7       42.99       17.04     59.97 o 
 -10  10   7      380.92      451.78    159.97 o 
  -9  10   7      173.93      171.04     64.72 o 
  -8  10   7      295.61      301.36     73.29 o 
  -7  10   7      255.10      280.21     66.88 o 
  -6  10   7      105.84       73.06     54.84 o 
  -5  10   7       55.72       25.09     44.53 o 
  -4  10   7     1535.66     1487.96     95.95 o 
  -3  10   7      152.66      159.60     43.87 o 
  -2  10   7     1406.56     1417.24     73.88 o 
  -1  10   7      706.80      683.61     66.35 o 
   0  10   7      232.83      273.39     43.92 o 
   1  10   7     1531.50     1662.24     72.89 o 
   2  10   7     1012.05     1106.45     59.48 o 
   3  10   7        1.36      -45.37     41.83 o 
   4  10   7     1173.32     1287.19     77.11 o 
   5  10   7     1199.85     1103.30     68.73 o 
   6  10   7      198.96      160.30     56.30 o 
   7  10   7      420.77      406.51     65.04 o 
   8  10   7      414.09      417.39     78.65 o 
   9  10   7       35.48      -38.75     93.07 o 
  10  10   7      484.83      502.09    102.18 o 
  11  10   7       66.16       58.83     59.65 o 
  12  10   7        0.33      -31.64     58.63 o 
  13  10   7      184.38      102.37     65.26 o 
 -12  11   7       95.90      108.42     69.44 o 
 -11  11   7      285.28      369.44     77.26 o 
 -10  11   7        0.14      -47.83     59.37 o 
  -9  11   7      242.64      365.18     74.52 o 
  -8  11   7      511.26      465.89     78.70 o 
  -7  11   7        0.13      -79.26     52.84 o 
  -6  11   7      781.99      606.28     81.39 o 
  -5  11   7      280.07      207.25     53.77 o 
  -4  11   7       85.08      154.20     51.21 o 
  -3  11   7      488.89      450.59     55.88 o 
  -2  11   7      304.17      315.21     58.37 o 
  -1  11   7        7.78      -67.63     46.45 o 
   0  11   7      868.73      937.99     66.08 o 
   1  11   7      536.12      530.22     56.68 o 
   2  11   7      195.13      254.07     48.63 o 
   3  11   7      961.07     1047.95     68.90 o 
   4  11   7      104.23       53.18     38.65 o 
   5  11   7      270.41      267.99     51.40 o 
   6  11   7      412.02      387.92     63.83 o 
   7  11   7      119.96      117.32     58.31 o 
   8  11   7      303.01      390.35     99.97 o 
   9  11   7      442.79      622.63     77.17 o 
  10  11   7       23.17       34.71     60.71 o 
  11  11   7      257.99      221.65     68.68 o 
 -10  12   7      211.35      257.61     80.14 o 
  -9  12   7      104.67       93.56     68.19 o 
  -8  12   7       55.17        6.41     74.96 o 
  -7  12   7      421.93      299.79     75.57 o 
  -6  12   7      135.63      209.41     69.18 o 
  -5  12   7      172.64      156.21     67.37 o 
  -4  12   7      787.37      774.29     74.61 o 
  -3  12   7       32.24      116.73     47.87 o 
  -2  12   7      403.65      311.23     54.33 o 
  -1  12   7      410.78      546.90     66.48 o 
   0  12   7        3.30      -28.37     43.03 o 
   1  12   7      178.06      227.82     49.71 o 
   2  12   7      563.37      521.45     59.39 o 
   3  12   7        5.34       10.52     45.09 o 
   4  12   7      286.65      225.60     51.04 o 
   5  12   7      337.59      407.74     86.69 o 
   6  12   7       50.57       78.82     66.10 o 
   7  12   7      155.80       98.39     58.61 o 
   8  12   7       88.60       99.48     80.03 o 
   9  12   7       11.75       10.94     59.42 o 
  10  12   7      162.49       79.99     65.05 o 
  -8  13   7      133.79      196.87     73.73 o 
  -7  13   7       18.06       12.88     63.91 o 
  -6  13   7       83.30       45.43     67.53 o 
  -5  13   7      274.17      191.48     73.34 o 
  -4  13   7        0.46        5.78     65.41 o 
  -3  13   7      163.81       93.36     51.51 o 
  -2  13   7      153.25      185.41     52.96 o 
  -1  13   7        0.30      -25.52     53.48 o 
   0  13   7      182.96      140.40     53.66 o 
   1  13   7      109.06      152.25     52.33 o 
   2  13   7       27.38      -52.86     47.18 o 
   3  13   7      214.35      301.32     76.13 o 
   4  13   7       12.61       82.63     65.72 o 
   5  13   7       34.76       43.47     74.65 o 
   6  13   7       34.42       98.90     70.78 o 
   7  13   7       27.45      118.20     73.98 o 
  -4  14   7        5.06       50.75     67.33 o 
  -3  14   7       20.57       21.31     78.42 o 
  -2  14   7        3.54       19.57     82.01 o 
  -1  14   7       49.37       39.50     57.41 o 
   0  14   7       15.78       29.84     56.62 o 
   1  14   7       19.43        9.39     51.18 o 
   2  14   7       65.62      152.43     55.22 o 
   3  14   7        0.66       36.51     69.27 o 
 -19   0   8      426.75      512.26     99.95 o 
 -18   0   8       32.14       61.52     74.57 o 
 -17   0   8      360.73      353.09     85.30 o 
 -16   0   8      411.26      409.76     84.17 o 
 -15   0   8      159.17      150.60     68.81 o 
 -14   0   8     2526.86     2515.39    251.68 o 
 -13   0   8     1202.57     1380.14    107.18 o 
 -12   0   8        0.24        0.00     52.73 o 
 -11   0   8     6547.93     7388.14    214.68 o 
 -10   0   8     1004.59     1043.48     80.74 o 
  -9   0   8     3154.77     2945.64    114.68 o 
  -8   0   8     2724.41     2817.56     88.14 o 
  -7   0   8     3010.36     2741.20     82.72 o 
  -6   0   8     8202.04     8417.96    168.76 o 
  -5   0   8    20044.53    19668.89    302.95 o 
  -4   0   8      818.46      759.67     36.05 o 
  -3   0   8     9995.87     9329.17    162.83 o 
  -2   0   8    19238.11    18614.78    328.69 o 
  -1   0   8     3391.38     3403.86    111.59 o 
   0   0   8    46953.12    48813.81   1029.32 o 
   1   0   8    29836.98    28667.86    622.31 o 
   2   0   8      312.17      338.06     32.96 o 
   3   0   8    18142.91    19048.97    291.96 o 
   4   0   8     1579.35     1460.12     55.99 o 
   5   0   8      520.23      526.59     54.37 o 
   6   0   8     5157.19     5018.35    185.87 o 
   7   0   8    10005.71    10374.31    181.70 o 
   8   0   8     1419.51     1540.40     64.16 o 
   9   0   8     4605.58     4747.31    110.63 o 
  10   0   8     1488.16     1401.87     67.10 o 
  11   0   8      807.54      766.76     62.07 o 
  12   0   8     1587.49     1604.63    111.71 o 
  13   0   8      571.92      780.21     91.88 o 
  14   0   8       82.89       94.29     61.65 o 
  15   0   8     2391.23     2253.87    145.29 o 
  16   0   8        8.60       65.08     87.89 o 
  17   0   8       69.62      -20.05     66.78 o 
  18   0   8      265.06      182.90     78.93 o 
 -19   1   8       10.26      -65.23     49.44 o 
 -18   1   8      120.64      166.37    100.33 o 
 -17   1   8      295.77      307.79     57.40 o 
 -16   1   8      346.57      448.09     59.84 o 
 -15   1   8      513.14      533.05     70.81 o 
 -14   1   8      151.55      158.74     45.07 o 
 -13   1   8      637.76      618.62     56.05 o 
 -12   1   8     2825.90     3117.59     82.48 o 
 -11   1   8       69.37       12.65     34.90 o 
 -10   1   8     1600.18     1605.92     68.73 o 
  -9   1   8     4685.90     4926.16    111.41 o 
  -8   1   8       13.09      -10.55     21.43 o 
  -7   1   8     6198.40     5724.18    105.98 o 
  -6   1   8     2566.31     2538.64     50.27 o 
  -5   1   8      261.59      217.88     20.58 o 
  -4   1   8    31932.37    30558.35    319.66 o 
  -3   1   8     3987.74     3656.78     55.76 o 
  -2   1   8      549.17      465.45     28.42 o 
  -1   1   8     8843.89     8792.92    133.91 o 
   0   1   8    13123.22    12824.92    212.44 o 
   1   1   8    16547.52    17130.48    274.84 o 
   2   1   8    16804.15    16832.09    213.54 o 
   3   1   8     7646.90     7470.98    109.26 o 
   4   1   8     2003.72     2242.30     60.41 o 
   5   1   8    15393.67    15249.99    198.21 o 
   6   1   8      245.76      218.12     23.94 o 
   7   1   8     1630.90     1716.49     47.89 o 
   8   1   8     4469.97     4310.22     82.72 o 
   9   1   8      743.46      777.54     37.10 o 
  10   1   8     3799.96     3599.77     72.37 o 
  11   1   8      621.13      691.67     47.82 o 
  12   1   8      251.95      332.40     40.43 o 
  13   1   8     1888.82     1825.36     88.67 o 
  14   1   8      233.38      262.81     50.13 o 
  15   1   8        6.96       12.75     42.65 o 
  16   1   8       51.33       30.87     46.04 o 
  17   1   8      403.64      493.05     65.44 o 
  18   1   8       49.80      -11.23     49.76 o 
 -19   2   8      106.31      190.54     59.64 o 
 -18   2   8       13.33      -22.86     50.56 o 
 -17   2   8      127.65      216.31     81.88 o 
 -16   2   8      236.70      280.00     54.82 o 
 -15   2   8       40.37       15.43     43.44 o 
 -14   2   8     1046.34     1086.41     71.96 o 
 -13   2   8      163.62      114.68     36.91 o 
 -12   2   8       15.59       24.57     32.37 o 
 -11   2   8      539.36      525.45     43.92 o 
 -10   2   8     1754.13     1730.25     71.11 o 
  -9   2   8      389.31      431.88     36.94 o 
  -8   2   8      900.74      918.31     41.27 o 
  -7   2   8     1258.30     1307.04     41.15 o 
  -6   2   8     1186.84     1230.70     38.16 o 
  -5   2   8      896.35      869.70     31.83 o 
  -4   2   8     1464.95     1476.95     43.87 o 
  -3   2   8      104.88      147.45     24.45 o 
  -2   2   8     8721.77     8322.11    130.67 o 
  -1   2   8       61.66      102.38     27.47 o 
   0   2   8     3264.20     3431.11     80.02 o 
   1   2   8     5895.67     5726.15     96.05 o 
   2   2   8     2545.71     2306.54     47.63 o 
   3   2   8     5624.94     5263.68     83.10 o 
   4   2   8      795.84      768.98     50.05 o 
   5   2   8      107.24      170.21     34.60 o 
   6   2   8     4127.49     4008.45    162.27 o 
   7   2   8     4031.23     3887.78     84.56 o 
   8   2   8     2425.26     2164.58     60.44 o 
   9   2   8     2346.86     2335.10     63.15 o 
  10   2   8      246.82      320.14     31.15 o 
  11   2   8      170.80      113.37     32.40 o 
  12   2   8      607.17      542.33     44.52 o 
  13   2   8      244.98      255.47     39.77 o 
  14   2   8        0.83      -60.86     56.71 o 
  15   2   8      574.78      397.23     53.85 o 
  16   2   8       23.87       -1.00     49.92 o 
  17   2   8      110.02       79.50     60.89 o 
  18   2   8       25.68      108.02     54.26 o 
 -19   3   8        0.64       22.36     54.54 o 
 -18   3   8       19.41       23.99     50.33 o 
 -17   3   8       19.99      -18.50     45.60 o 
 -16   3   8       63.18      -18.48     45.07 o 
 -15   3   8       20.98       36.44     45.03 o 
 -14   3   8       12.40       33.39     40.60 o 
 -13   3   8        1.92       30.57     44.12 o 
 -12   3   8      914.03     1011.55     57.23 o 
 -11   3   8      125.58      123.69     31.95 o 
 -10   3   8      403.96      447.17     38.94 o 
  -9   3   8      360.16      362.47     32.90 o 
  -8   3   8      104.80      155.84     38.95 o 
  -7   3   8        1.39       31.69     27.95 o 
  -6   3   8      384.98      397.97     32.47 o 
  -5   3   8      485.30      523.16     38.42 o 
  -4   3   8     2219.11     2271.45     64.29 o 
  -3   3   8     1626.56     1647.54     49.17 o 
  -2   3   8       92.70       89.80     24.30 o 
  -1   3   8     1320.85     1309.05     46.48 o 
   0   3   8      838.34      790.81     32.66 o 
   1   3   8       21.76        4.87     15.02 o 
   2   3   8     3459.51     3141.98    118.21 o 
   3   3   8       88.45       91.51     22.87 o 
   4   3   8      174.47      170.79     24.98 o 
   5   3   8     1408.41     1450.11     59.04 o 
   6   3   8       18.00       23.50     24.70 o 
   7   3   8      563.98      638.70     55.88 o 
   8   3   8      386.45      383.66     38.19 o 
   9   3   8        6.84       18.60     32.12 o 
  10   3   8       74.86      112.34     37.37 o 
  11   3   8       49.97        9.65     32.67 o 
  12   3   8       24.92       23.88     37.88 o 
  13   3   8        2.30       -4.16     34.59 o 
  14   3   8       21.41       40.73     44.93 o 
  15   3   8        0.29      -64.67     44.83 o 
  16   3   8        1.78       26.44     50.91 o 
  17   3   8       35.15       11.40     54.50 o 
  18   3   8       20.40       30.15     57.08 o 
 -18   4   8        4.91       57.76     61.05 o 
 -17   4   8        5.85       61.18     56.52 o 
 -16   4   8        3.32       23.93     46.56 o 
 -15   4   8      131.64      145.21     41.91 o 
 -14   4   8        9.56      -19.95     34.25 o 
 -13   4   8       28.60       97.35     39.25 o 
 -12   4   8        1.50      -44.13     29.42 o 
 -11   4   8      290.11      214.37     35.21 o 
 -10   4   8       42.44       53.57     29.96 o 
  -9   4   8        6.25        7.09     25.39 o 
  -8   4   8      107.19       78.63     25.88 o 
  -7   4   8       41.22       22.40     23.92 o 
  -6   4   8        2.87      -34.48     22.99 o 
  -5   4   8      142.67      116.75     26.93 o 
  -4   4   8        4.84      -16.24     24.00 o 
  -3   4   8      101.18      106.18     23.56 o 
  -2   4   8      573.36      560.98     32.24 o 
  -1   4   8        1.98        9.85     19.79 o 
   0   4   8      101.58      106.05     22.45 o 
   1   4   8        2.62       11.48     20.21 o 
   2   4   8      452.01      390.34     29.95 o 
   3   4   8       24.28       31.27     23.20 o 
   4   4   8        7.82        5.89     37.92 o 
   5   4   8      241.59      374.24     37.51 o 
   6   4   8      567.55      590.70     39.57 o 
   7   4   8       37.52       10.99     26.73 o 
   8   4   8       51.50       70.62     29.86 o 
   9   4   8        0.68      -48.99     34.90 o 
  10   4   8      130.37      108.11     39.56 o 
  11   4   8       32.54       22.35     36.87 o 
  12   4   8        0.09      -19.68     41.59 o 
  13   4   8       31.42        2.30     39.62 o 
  14   4   8        0.28       -1.84     41.39 o 
  15   4   8       53.56       44.80     50.54 o 
  16   4   8       16.90        6.81     53.73 o 
  17   4   8        1.73      -24.81     53.11 o 
 -18   5   8       16.67      -18.80     60.85 o 
 -17   5   8       66.53       10.20     72.84 o 
 -16   5   8       79.47      131.80     60.04 o 
 -15   5   8       61.08       39.80     52.87 o 
 -14   5   8       36.99       25.25     36.18 o 
 -13   5   8      453.37      556.01     54.67 o 
 -12   5   8       88.14      103.30     34.80 o 
 -11   5   8       43.38       47.37     35.61 o 
 -10   5   8       31.12       58.30     30.45 o 
  -9   5   8     1443.74     1526.78     58.32 o 
  -8   5   8       19.15       31.98     25.86 o 
  -7   5   8     1061.36     1083.95     46.37 o 
  -6   5   8        4.36      -12.21     25.70 o 
  -5   5   8      697.22      742.57     42.44 o 
  -4   5   8     2368.33     2382.48     78.13 o 
  -3   5   8     1537.34     1305.51     46.32 o 
  -2   5   8       39.36       20.41     16.18 o 
  -1   5   8     1885.17     1870.59     55.61 o 
   0   5   8     2879.14     2731.17     58.75 o 
   1   5   8     1942.16     2018.52     53.83 o 
   2   5   8      867.92      945.51     54.76 o 
   3   5   8     2858.59     2896.59     66.65 o 
   4   5   8     2361.42     2160.03     66.27 o 
   5   5   8     4057.38     3985.85     95.16 o 
   6   5   8      741.37      817.15     47.56 o 
   7   5   8      178.18      169.22     50.54 o 
   8   5   8     2427.45     2265.20     68.78 o 
   9   5   8      104.70      131.32     48.06 o 
  10   5   8      715.16      831.13     68.62 o 
  11   5   8      331.57      376.38     70.26 o 
  12   5   8       81.22       65.44     47.90 o 
  13   5   8      353.37      338.71    111.12 o 
  14   5   8        0.74        6.09     41.10 o 
  15   5   8       29.18      149.15     56.82 o 
  16   5   8       16.88       54.45     82.46 o 
  17   5   8       50.15       37.25     56.59 o 
 -17   6   8       97.89       75.99     79.68 o 
 -16   6   8      101.55       36.48    101.76 o 
 -15   6   8        7.91       34.02     42.96 o 
 -14   6   8      493.00      552.99     55.70 o 
 -13   6   8      299.36      312.53     53.78 o 
 -12   6   8        7.83       21.14     43.95 o 
 -11   6   8     2080.84     2065.78     77.97 o 
 -10   6   8      927.34      899.82     54.44 o 
  -9   6   8     2384.64     2205.35     71.47 o 
  -8   6   8      664.07      644.31     40.13 o 
  -7   6   8     1224.44     1245.48     51.35 o 
  -6   6   8     3104.88     2981.07     69.24 o 
  -5   6   8     3490.41     3220.70     71.67 o 
  -4   6   8       43.06       75.29     28.82 o 
  -3   6   8      682.63      693.84     43.56 o 
  -2   6   8     8226.36     7738.33    134.10 o 
  -1   6   8      407.35      489.19     38.47 o 
   0   6   8     3526.15     3533.43     83.68 o 
   1   6   8     2887.65     2916.18     66.61 o 
   2   6   8       48.87       27.36     24.25 o 
   3   6   8     3992.12     3828.62     74.10 o 
   4   6   8      181.69      181.08     30.20 o 
   5   6   8      817.56      823.58     59.45 o 
   6   6   8     6166.34     6172.89    142.33 o 
   7   6   8      725.15      641.22     50.07 o 
   8   6   8      184.20      167.47     39.77 o 
   9   6   8      643.21      626.71     58.03 o 
  10   6   8     1166.84     1187.58     74.95 o 
  11   6   8      156.16       33.93     67.33 o 
  12   6   8      252.84      361.96     60.79 o 
  13   6   8      243.20      210.51     58.14 o 
  14   6   8       23.52       33.19     60.73 o 
  15   6   8      177.42      251.37     53.83 o 
  16   6   8       63.48       -2.65     55.66 o 
 -17   7   8      124.76       15.41     66.10 o 
 -16   7   8       55.18      104.86     85.35 o 
 -15   7   8      396.59      340.38     53.70 o 
 -14   7   8      191.56      111.47     90.16 o 
 -13   7   8      247.90      253.27     54.54 o 
 -12   7   8     1152.57      999.78     84.38 o 
 -11   7   8        3.29      -57.35     46.66 o 
 -10   7   8      348.36      278.41    104.42 o 
  -9   7   8     1861.75     1825.34     79.52 o 
  -8   7   8       39.94       34.89     32.21 o 
  -7   7   8     2565.08     2542.24     67.84 o 
  -6   7   8     1449.63     1335.18     53.38 o 
  -5   7   8        1.00       23.01     28.12 o 
  -4   7   8     6900.24     6481.52    112.48 o 
  -3   7   8     1036.31     1065.22     49.78 o 
  -2   7   8      997.96     1010.40     50.26 o 
  -1   7   8     1795.99     1791.36     66.91 o 
   0   7   8     2346.74     2297.86     72.26 o 
   1   7   8     2408.74     2439.85     91.54 o 
   2   7   8     4066.67     4102.26    108.40 o 
   3   7   8     1107.87     1096.78     65.74 o 
   4   7   8     1220.56     1160.98     67.95 o 
   5   7   8     3762.26     3809.24    115.55 o 
   6   7   8       10.20        7.19     43.20 o 
   7   7   8      123.85       95.64     47.23 o 
   8   7   8     2359.59     2323.06    129.16 o 
   9   7   8       22.99      -22.29     46.20 o 
  10   7   8      655.74      720.02     59.69 o 
  11   7   8      452.04      408.26     59.01 o 
  12   7   8       27.22       63.19     52.95 o 
  13   7   8      389.62      311.14     62.71 o 
  14   7   8      360.58      337.59     66.26 o 
  15   7   8        1.50       11.84     56.47 o 
  16   7   8      160.73      163.89     67.65 o 
 -16   8   8      139.29       71.12     54.66 o 
 -15   8   8       10.25      -26.66     65.50 o 
 -14   8   8      354.49      354.50     69.47 o 
 -13   8   8      140.29      141.92     59.95 o 
 -12   8   8       46.05       87.84     58.43 o 
 -11   8   8      499.25      443.17     70.60 o 
 -10   8   8      300.38      252.43     59.91 o 
  -9   8   8      161.77      214.93     58.95 o 
  -8   8   8      929.38      948.95     83.10 o 
  -7   8   8      706.39      738.09     70.81 o 
  -6   8   8      861.59      989.17     54.55 o 
  -5   8   8     3169.39     3130.97    131.64 o 
  -4   8   8      261.33      289.83     36.56 o 
  -3   8   8      312.88      381.50     38.23 o 
  -2   8   8     4777.57     4582.34     99.54 o 
  -1   8   8      402.96      330.03     37.69 o 
   0   8   8     5750.08     5695.13    119.02 o 
   1   8   8     2640.65     2525.03     71.22 o 
   2   8   8      497.95      532.46     48.40 o 
   3   8   8     3790.99     3830.05     97.17 o 
   4   8   8     1389.43     1462.15     69.65 o 
   5   8   8      123.77       95.16     50.42 o 
   6   8   8     2213.22     2299.19    108.05 o 
   7   8   8     2120.21     2096.07    126.92 o 
   8   8   8      814.10      692.79     70.35 o 
   9   8   8      534.82      628.43     68.64 o 
  10   8   8      414.02      314.04     61.55 o 
  11   8   8      179.93      144.11     76.11 o 
  12   8   8      556.91      481.21     81.80 o 
  13   8   8       60.31      -84.81     62.27 o 
  14   8   8       28.58      -88.06     63.89 o 
  15   8   8      170.40       84.33     95.26 o 
 -15   9   8      132.87      191.78     85.87 o 
 -14   9   8       36.62       35.01     60.61 o 
 -13   9   8       96.97        5.03     58.29 o 
 -12   9   8      402.53      296.07     85.98 o 
 -11   9   8       68.49      149.39     61.59 o 
 -10   9   8      577.97      464.94     72.46 o 
  -9   9   8      526.66      432.58     70.52 o 
  -8   9   8        5.16      -15.71     52.57 o 
  -7   9   8      594.21      525.42     78.04 o 
  -6   9   8      144.31       86.85     43.88 o 
  -5   9   8       57.72       -4.79     41.34 o 
  -4   9   8      847.68      959.88     68.44 o 
  -3   9   8     2986.37     2809.19     82.32 o 
  -2   9   8      915.95     1012.51     64.26 o 
  -1   9   8     1075.27     1001.66     58.77 o 
   0   9   8      184.54      172.92     36.27 o 
   1   9   8      292.50      395.65     47.28 o 
   2   9   8     1015.37     1065.34     56.76 o 
   3   9   8      615.20      753.47     57.51 o 
   4   9   8      101.80      142.34     44.19 o 
   5   9   8     1700.66     1635.63     77.60 o 
   6   9   8       37.01       19.18     52.41 o 
   7   9   8      329.18      435.91     63.80 o 
   8   9   8      781.74      771.74     85.80 o 
   9   9   8       33.22      -23.88     52.10 o 
  10   9   8      438.40      506.81     69.76 o 
  11   9   8      338.09      441.80     69.40 o 
  12   9   8        0.27      -67.55     78.19 o 
  13   9   8      161.75      171.70     76.47 o 
  14   9   8       94.84       34.13     72.53 o 
 -13  10   8      104.95       91.79     66.93 o 
 -12  10   8        8.67        1.88     61.33 o 
 -11  10   8      104.70       89.10     74.86 o 
 -10  10   8       22.97       -9.86     55.87 o 
  -9  10   8       10.72       55.77     58.81 o 
  -8  10   8      199.99       93.50     61.89 o 
  -7  10   8      112.20       96.79     58.53 o 
  -6  10   8        0.46      105.73     91.84 o 
  -5  10   8     1015.07      933.21     84.88 o 
  -4  10   8        9.29       22.22     53.74 o 
  -3  10   8        4.33       39.03     44.61 o 
  -2  10   8      123.58       94.41     42.76 o 
  -1  10   8      182.02      141.70     71.73 o 
   0  10   8      274.81      286.00     40.10 o 
   1  10   8      428.37      470.18     55.50 o 
   2  10   8        0.60       42.45     36.49 o 
   3  10   8      166.52      124.46     42.58 o 
   4  10   8       93.04       67.60     50.77 o 
   5  10   8       61.77       66.13     44.69 o 
   6  10   8       36.76       10.89     49.92 o 
   7  10   8      159.57      172.52     56.87 o 
   8  10   8       82.50       91.41     54.90 o 
   9  10   8      124.65       77.70     58.11 o 
  10  10   8        7.90      -69.14     53.95 o 
  11  10   8        9.40      -13.01     61.12 o 
  12  10   8       94.77       -9.80     60.70 o 
 -12  11   8        1.80        7.51     68.29 o 
 -11  11   8       95.29       46.33     64.58 o 
 -10  11   8        6.46      -37.64     58.73 o 
  -9  11   8        0.44      -14.42     59.96 o 
  -8  11   8       19.68       32.53     57.72 o 
  -7  11   8        2.22        7.93     59.51 o 
  -6  11   8        3.50       27.12     58.14 o 
  -5  11   8       17.06        2.23     48.62 o 
  -4  11   8      103.14      106.03     51.37 o 
  -3  11   8      357.88      291.43     57.11 o 
  -2  11   8        0.03       -9.65     43.95 o 
  -1  11   8       17.66      -68.40     45.60 o 
   0  11   8       21.82       37.76     42.25 o 
   1  11   8       30.09       54.11     43.72 o 
   2  11   8        2.06       22.94     43.22 o 
   3  11   8        1.87      118.62     44.93 o 
   4  11   8       15.18      -36.86     42.74 o 
   5  11   8       27.92       83.15     45.54 o 
   6  11   8        5.78       34.81     51.45 o 
   7  11   8       56.19       24.00     53.28 o 
   8  11   8       73.96       82.26     59.67 o 
   9  11   8        1.90      -46.28     57.03 o 
  10  11   8        3.43       20.95     59.38 o 
  11  11   8       15.27       36.30     83.03 o 
 -10  12   8       23.67      143.64     86.96 o 
  -9  12   8       44.97       68.20     67.78 o 
  -8  12   8       13.01       44.13     64.55 o 
  -7  12   8       13.14       -6.86     62.96 o 
  -6  12   8       83.34       14.36     60.72 o 
  -5  12   8        0.99      -15.40     61.26 o 
  -4  12   8       38.98       47.72     60.66 o 
  -3  12   8      100.73      195.90     56.70 o 
  -2  12   8      338.69      319.75     55.21 o 
  -1  12   8       69.53      123.86     49.04 o 
   0  12   8       49.29       31.20     44.19 o 
   1  12   8       24.18       17.87     45.84 o 
   2  12   8        0.63       62.39     47.05 o 
   3  12   8       78.97      103.20     56.60 o 
   4  12   8       28.19       33.37     68.27 o 
   5  12   8        2.20     -101.41     67.61 o 
   6  12   8      142.04      220.12     71.19 o 
   7  12   8        7.51       69.89     72.42 o 
   8  12   8        2.36       41.31     59.26 o 
   9  12   8       23.87       54.64     62.69 o 
  -7  13   8      151.16      203.90     75.25 o 
  -6  13   8      119.79      179.43    107.83 o 
  -5  13   8       43.03       28.30     65.24 o 
  -4  13   8      292.75      368.07     80.35 o 
  -3  13   8        3.03       26.29     54.03 o 
  -2  13   8       29.11      -10.51     47.71 o 
  -1  13   8      135.09      -11.96     46.45 o 
   0  13   8       81.66       71.70     50.67 o 
   1  13   8       67.23      162.70     53.56 o 
   2  13   8      128.60      120.62     60.64 o 
   3  13   8       15.49       74.12     57.34 o 
   4  13   8       50.60       -5.19     68.10 o 
   5  13   8       87.99      131.66     73.08 o 
   6  13   8       11.79      -62.81     72.58 o 
  -3  14   8       55.84       68.42     71.63 o 
  -2  14   8      204.79      157.49     57.29 o 
  -1  14   8        3.45      -55.13     48.00 o 
   0  14   8      105.69      109.51     56.13 o 
   1  14   8      227.10      316.16     61.86 o 
   2  14   8        0.54      121.96     54.18 o 
 -19   1   9       58.72      -25.74     53.28 o 
 -18   1   9        1.15       37.32     51.58 o 
 -17   1   9       14.25       37.21     48.98 o 
 -16   1   9       18.15       79.11     47.60 o 
 -15   1   9       96.65      135.47     46.29 o 
 -14   1   9       27.05      162.01     44.32 o 
 -13   1   9      712.79      531.80     54.58 o 
 -12   1   9       81.67       19.55     32.50 o 
 -11   1   9      936.65      831.27     55.77 o 
 -10   1   9      246.62      301.59     39.87 o 
  -9   1   9      175.58      171.55     30.11 o 
  -8   1   9     1596.77     1661.94     47.68 o 
  -7   1   9     1275.70     1331.00     41.87 o 
  -6   1   9        9.80       15.94     17.48 o 
  -5   1   9     4707.72     4414.09     64.20 o 
  -4   1   9        8.66       18.23     14.61 o 
  -3   1   9      427.15      558.78     22.25 o 
  -2   1   9     2915.44     2245.45     53.54 o 
  -1   1   9      426.95      401.84     26.81 o 
   0   1   9      891.30      929.99     47.28 o 
   1   1   9     3300.95     3082.04     85.80 o 
   2   1   9     3861.16     3940.67    111.96 o 
   3   1   9     4613.48     4430.83     75.59 o 
   4   1   9      278.77      301.11     27.72 o 
   5   1   9     2295.36     2134.65     62.94 o 
   6   1   9       26.24       36.18     25.04 o 
   7   1   9     1176.32     1137.65     42.40 o 
   8   1   9        6.13       39.88     24.19 o 
   9   1   9      339.99      331.94     29.85 o 
  10   1   9      501.89      486.92     34.29 o 
  11   1   9        0.17      -16.56     24.87 o 
  12   1   9      251.82      225.18     35.44 o 
  13   1   9      236.04      249.27     42.69 o 
  14   1   9       81.90       70.54     39.65 o 
  15   1   9      298.73      134.48     46.69 o 
  16   1   9       18.03      -34.71     46.69 o 
  17   1   9        1.70      -71.32     94.45 o 
  18   1   9       24.65     -101.58     70.05 o 
 -19   2   9       12.33        8.02     52.98 o 
 -18   2   9       53.41       10.10     50.61 o 
 -17   2   9      431.01      479.85     63.67 o 
 -16   2   9       27.59      -13.52     44.40 o 
 -15   2   9      512.98      573.91     80.03 o 
 -14   2   9      368.15      357.82     52.69 o 
 -13   2   9       42.70      116.92     36.49 o 
 -12   2   9     1031.25     1051.93     56.80 o 
 -11   2   9      381.93      436.47     46.92 o 
 -10   2   9       10.92      -13.21     26.33 o 
  -9   2   9     6763.77     6605.67    110.76 o 
  -8   2   9      659.16      696.08     37.80 o 
  -7   2   9     2059.62     1812.13     48.47 o 
  -6   2   9     4582.28     4401.75     70.86 o 
  -5   2   9      625.54      530.14     25.40 o 
  -4   2   9     3643.25     3372.45     63.64 o 
  -3   2   9     6320.45     6424.55     96.38 o 
  -2   2   9      937.51      859.01     53.78 o 
  -1   2   9     6662.28     6715.85    128.69 o 
   0   2   9    14984.65    14279.86    237.18 o 
   1   2   9      477.61      448.88     27.56 o 
   2   2   9    10478.27    10237.04    139.76 o 
   3   2   9    11396.58    10326.04    138.37 o 
   4   2   9        1.04       24.71     23.82 o 
   5   2   9     4941.88     4829.06     90.67 o 
   6   2   9      441.04      467.27     35.68 o 
   7   2   9        3.69      -15.43     26.03 o 
   8   2   9     2285.72     2334.97     68.95 o 
   9   2   9      681.75      686.84     40.13 o 
  10   2   9      439.37      429.67     33.53 o 
  11   2   9     1222.98     1304.83     54.78 o 
  12   2   9      526.80      588.76     43.47 o 
  13   2   9      105.57       77.61     43.59 o 
  14   2   9      129.34      168.32     43.45 o 
  15   2   9      103.40      148.25     45.48 o 
  16   2   9        2.59      -26.03     42.66 o 
  17   2   9      299.67      307.04     58.85 o 
  18   2   9        1.44       -3.63     81.15 o 
 -18   3   9       23.40       35.71     60.36 o 
 -17   3   9       89.06      141.18     52.76 o 
 -16   3   9      272.04      204.66     53.11 o 
 -15   3   9       66.64       83.32     46.44 o 
 -14   3   9     1059.94     1254.08     75.92 o 
 -13   3   9      868.91      861.08     51.55 o 
 -12   3   9      473.22      569.45     52.52 o 
 -11   3   9     1993.83     2132.60     82.06 o 
 -10   3   9      989.29      977.81     48.07 o 
  -9   3   9       75.01      103.42     27.65 o 
  -8   3   9     2045.37     1963.49     54.29 o 
  -7   3   9     7433.90     7475.72    127.43 o 
  -6   3   9       96.57       98.77     26.55 o 
  -5   3   9     5107.23     4790.23    103.29 o 
  -4   3   9     6326.53     6208.34    110.25 o 
  -3   3   9        4.14       31.47     23.10 o 
  -2   3   9    10997.64    10627.66    163.81 o 
  -1   3   9     4590.50     3988.92     91.25 o 
   0   3   9        4.40      -23.86     18.59 o 
   1   3   9     9133.99     9083.55    130.50 o 
   2   3   9    10766.53    10064.50    156.16 o 
   3   3   9     4924.51     4982.54     88.22 o 
   4   3   9    14227.95    13387.94    194.81 o 
   5   3   9     4061.92     3970.22     81.32 o 
   6   3   9     7115.66     6690.17    143.54 o 
   7   3   9     5216.83     5097.46    101.15 o 
   8   3   9        5.15       16.62     30.42 o 
   9   3   9      591.04      648.31     46.69 o 
  10   3   9     3161.45     3004.65     84.13 o 
  11   3   9      155.01      174.31     35.97 o 
  12   3   9     1672.80     1596.50     67.11 o 
  13   3   9      358.88      292.62     51.27 o 
  14   3   9        1.19       29.89     42.34 o 
  15   3   9      809.92      760.73    108.12 o 
  16   3   9       13.33      -71.58     47.72 o 
  17   3   9       20.20      -11.35     51.66 o 
 -18   4   9       54.74      102.88     65.24 o 
 -17   4   9      356.73      429.39     63.82 o 
 -16   4   9       45.23      100.75     49.62 o 
 -15   4   9      387.83      453.95     59.26 o 
 -14   4   9      368.56      412.15     51.28 o 
 -13   4   9       58.78       24.27     37.30 o 
 -12   4   9      847.63      892.35     56.93 o 
 -11   4   9      679.85      739.13     51.46 o 
 -10   4   9       20.42      -12.22     28.43 o 
  -9   4   9     6303.60     6220.51    106.10 o 
  -8   4   9     1143.21     1209.56     52.44 o 
  -7   4   9     4104.60     4146.05     86.88 o 
  -6   4   9     2227.87     2116.88     66.44 o 
  -5   4   9     1288.37     1198.18     62.35 o 
  -4   4   9     4283.87     4052.07     76.96 o 
  -3   4   9     6371.25     5870.33     97.14 o 
  -2   4   9     1340.28     1256.86     44.43 o 
  -1   4   9     7543.86     7699.53    130.32 o 
   0   4   9    10436.35     9885.23    153.86 o 
   1   4   9     1347.34     1437.04     44.54 o 
   2   4   9     7555.30     7652.53    125.08 o 
   3   4   9     7185.51     6849.92    116.80 o 
   4   4   9        8.55      -23.52     20.72 o 
   5   4   9     9146.19     8896.64    143.99 o 
   6   4   9     2401.24     2363.69     75.16 o 
   7   4   9       24.59       31.15     36.19 o 
   8   4   9     5161.16     5092.95    104.73 o 
   9   4   9     1829.55     1788.86     67.39 o 
  10   4   9      683.04      611.08     48.85 o 
  11   4   9     2269.29     2353.66     79.74 o 
  12   4   9      622.89      722.34     59.62 o 
  13   4   9      329.74      336.45     50.49 o 
  14   4   9      255.38      346.59     57.43 o 
  15   4   9       10.35       43.26     51.74 o 
  16   4   9      106.90       69.48     55.52 o 
  17   4   9      215.00      214.68     64.74 o 
 -18   5   9       20.14       18.53     62.56 o 
 -17   5   9        5.05       -9.02     57.50 o 
 -16   5   9      155.39      129.14     86.18 o 
 -15   5   9      111.77      -15.57     88.23 o 
 -14   5   9      383.76      368.82     49.65 o 
 -13   5   9      967.04      909.73     62.00 o 
 -12   5   9      316.33      306.11     55.98 o 
 -11   5   9      872.19      794.40     55.30 o 
 -10   5   9     1382.28     1400.81     61.96 o 
  -9   5   9      270.29      191.89     34.90 o 
  -8   5   9     1401.35     1392.79     53.51 o 
  -7   5   9     4692.03     4327.65     91.95 o 
  -6   5   9      103.32       69.25     28.42 o 
  -5   5   9     4500.95     4260.26    124.47 o 
  -4   5   9     2483.80     2566.67    106.14 o 
  -3   5   9      349.74      343.18     30.79 o 
  -2   5   9     6600.36     6285.11    113.62 o 
  -1   5   9      844.07      888.87     44.85 o 
   0   5   9      197.25      271.42     28.13 o 
   1   5   9     6246.15     6290.80    102.15 o 
   2   5   9     1689.42     1645.55     63.63 o 
   3   5   9     3712.63     3506.43     76.05 o 
   4   5   9     5019.16     4883.65    106.80 o 
   5   5   9      111.73       95.77     32.46 o 
   6   5   9      308.64      268.66     32.27 o 
   7   5   9     2406.34     2294.97     67.13 o 
   8   5   9      107.72       62.89     38.21 o 
   9   5   9      974.67     1010.02     65.14 o 
  10   5   9     1546.79     1535.74     80.71 o 
  11   5   9       19.13        5.98     41.15 o 
  12   5   9      668.61      612.83     63.07 o 
  13   5   9      187.42      163.29     49.86 o 
  14   5   9        0.89        6.73     40.18 o 
  15   5   9      172.92      124.89     53.04 o 
  16   5   9      143.25      135.85     56.73 o 
  17   5   9       18.83      -38.38     55.82 o 
 -17   6   9      133.67      141.20     66.33 o 
 -16   6   9        0.29       75.55     61.08 o 
 -15   6   9      117.30       64.81     50.75 o 
 -14   6   9      296.64      250.34     49.20 o 
 -13   6   9        8.40       62.95     39.53 o 
 -12   6   9      343.62      302.72     42.30 o 
 -11   6   9      211.37      239.09     54.59 o 
 -10   6   9       25.11       71.58     34.91 o 
  -9   6   9     1039.39     1133.53     59.37 o 
  -8   6   9      302.29      285.39     33.86 o 
  -7   6   9      392.06      356.77     35.53 o 
  -6   6   9     1130.30     1268.48     53.43 o 
  -5   6   9      271.03      279.13     34.71 o 
  -4   6   9      766.84      751.04     45.25 o 
  -3   6   9     1280.59     1235.40     51.10 o 
  -2   6   9      186.48      241.65     33.52 o 
  -1   6   9      467.90      469.78     37.85 o 
   0   6   9     1860.18     1873.84     53.16 o 
   1   6   9      452.25      482.99     35.33 o 
   2   6   9     2474.19     2482.55     63.56 o 
   3   6   9     2258.01     2262.17     61.25 o 
   4   6   9      672.59      641.84     45.28 o 
   5   6   9     1330.97     1260.20     79.31 o 
   6   6   9      643.54      627.20     65.02 o 
   7   6   9      154.58      238.53     78.99 o 
   8   6   9      156.01      184.39     45.14 o 
   9   6   9      267.64      277.91     57.89 o 
  10   6   9      329.78      385.29     54.67 o 
  11   6   9      378.74      312.51     60.20 o 
  12   6   9      412.78      418.01     58.54 o 
  13   6   9       50.52      -11.97     46.69 o 
  14   6   9      308.46      194.26     90.87 o 
  15   6   9        2.85      -37.84     59.65 o 
  16   6   9       11.88        8.58     53.35 o 
 -16   7   9       38.24       -1.90     60.88 o 
 -15   7   9        0.05        0.09     43.48 o 
 -14   7   9        0.03      -12.70     45.72 o 
 -13   7   9      118.05      160.93     86.36 o 
 -12   7   9       76.78      138.76     92.21 o 
 -11   7   9        3.33       20.03     50.44 o 
 -10   7   9       34.37       56.40     51.60 o 
  -9   7   9      279.05      252.66     41.07 o 
  -8   7   9      259.38      255.68     42.83 o 
  -7   7   9      210.66      218.09     33.79 o 
  -6   7   9       51.93       34.53     29.29 o 
  -5   7   9      205.66      264.30     34.93 o 
  -4   7   9      137.68      117.18     31.52 o 
  -3   7   9        0.01        7.21     26.72 o 
  -2   7   9       70.12       25.54     31.96 o 
  -1   7   9     1911.54     1693.85     67.42 o 
   0   7   9       55.91       39.74     31.21 o 
   1   7   9      128.02      109.78     28.19 o 
   2   7   9      209.24      146.68     45.55 o 
   3   7   9        0.39       28.72     42.32 o 
   4   7   9      974.02      816.60     90.78 o 
   5   7   9      280.68      257.53     67.36 o 
   6   7   9       91.63       65.72     49.38 o 
   7   7   9        7.95        4.59     49.71 o 
   8   7   9        0.52       82.25     52.36 o 
   9   7   9       86.29       24.33     81.27 o 
  10   7   9        6.34      -58.21     38.80 o 
  11   7   9        0.08       26.14     46.78 o 
  12   7   9      105.95      130.87     53.43 o 
  13   7   9        0.03      -10.46     48.12 o 
  14   7   9        1.73      -21.24     84.55 o 
  15   7   9        2.29       24.13     53.83 o 
 -15   8   9       17.91      -54.45     48.52 o 
 -14   8   9        5.73       55.51     59.00 o 
 -13   8   9        7.23       37.96     58.34 o 
 -12   8   9      137.71       60.47     57.01 o 
 -11   8   9       42.45       91.16     57.17 o 
 -10   8   9        6.74       10.71     52.24 o 
  -9   8   9      125.36       70.09     57.57 o 
  -8   8   9      267.22      265.11     59.53 o 
  -7   8   9      479.35      518.13     70.81 o 
  -6   8   9      215.91      227.64     35.65 o 
  -5   8   9       78.53       56.52     32.37 o 
  -4   8   9     1865.45     1790.50     63.27 o 
  -3   8   9      135.63       81.74     29.99 o 
  -2   8   9        0.34       48.71     31.21 o 
  -1   8   9       87.71       99.46     32.97 o 
   0   8   9      769.95      827.99     68.58 o 
   1   8   9       92.55       22.55     38.98 o 
   2   8   9       54.58       86.67     46.39 o 
   3   8   9      105.64      157.47     62.97 o 
   4   8   9      106.71       76.03     44.08 o 
   5   8   9       19.57        5.74     42.38 o 
   6   8   9        0.12       15.82     37.18 o 
   7   8   9      393.15      527.33     54.35 o 
   8   8   9      416.55      281.49     58.21 o 
   9   8   9        2.30       12.88     56.78 o 
  10   8   9       18.08      -63.92     55.06 o 
  11   8   9        6.47      -39.68     57.27 o 
  12   8   9       62.27       68.41     69.37 o 
  13   8   9       12.22      -51.59     53.05 o 
  14   8   9        0.07      -77.37     51.58 o 
 -14   9   9       49.11      -66.04     59.80 o 
 -13   9   9       27.02      -81.58     54.38 o 
 -12   9   9       10.72      -81.04     54.02 o 
 -11   9   9      133.72       -1.13     55.23 o 
 -10   9   9      289.98      157.46     62.70 o 
  -9   9   9      179.46      214.65     62.45 o 
  -8   9   9       56.59       18.48     53.18 o 
  -7   9   9      471.22      493.57     70.38 o 
  -6   9   9       24.36      -62.27     41.52 o 
  -5   9   9      710.52      776.82     63.45 o 
  -4   9   9      387.15      343.33     51.39 o 
  -3   9   9       79.90       99.12     37.54 o 
  -2   9   9     2627.18     2518.64     89.42 o 
  -1   9   9        1.22       -0.88     43.82 o 
   0   9   9       29.62      -18.77     33.43 o 
   1   9   9     1463.63     1529.30     70.98 o 
   2   9   9      634.95      634.63     52.86 o 
   3   9   9      396.41      385.11     48.31 o 
   4   9   9      629.99      729.91     66.03 o 
   5   9   9      310.41      314.40     48.45 o 
   6   9   9      625.09      652.33     67.63 o 
   7   9   9      204.39      201.72     55.83 o 
   8   9   9        0.83      -30.91     49.22 o 
   9   9   9       23.84      -59.72     50.67 o 
  10   9   9      369.53      404.37     68.53 o 
  11   9   9        1.27      -94.82    103.70 o 
  12   9   9       54.05       -6.45     63.08 o 
  13   9   9      153.20       51.59     72.10 o 
 -13  10   9       31.69       36.15     73.30 o 
 -12  10   9      291.10      298.84     74.30 o 
 -11  10   9        7.85      -82.45     54.97 o 
 -10  10   9       46.04        1.92     59.78 o 
  -9  10   9      496.78      363.15     71.23 o 
  -8  10   9      137.19       87.64     59.29 o 
  -7  10   9      538.27      572.06     89.27 o 
  -6  10   9      181.53      153.11     59.32 o 
  -5  10   9      220.54      224.49     89.95 o 
  -4  10   9      382.12      421.46     57.80 o 
  -3  10   9      590.42      581.30     62.19 o 
  -2  10   9      512.97      625.91     63.12 o 
  -1  10   9      448.28      524.57     71.07 o 
   0  10   9     3067.66     3177.24     91.93 o 
   1  10   9       49.29       83.01     36.48 o 
   2  10   9      683.32      736.61     58.51 o 
   3  10   9      648.88      625.26     56.87 o 
   4  10   9       65.56       59.16     42.88 o 
   5  10   9     1052.38     1244.27     72.39 o 
   6  10   9      371.88      346.07     60.97 o 
   7  10   9        4.08       -5.83     50.30 o 
   8  10   9      921.73     1047.95     86.06 o 
   9  10   9      112.41       78.41     68.99 o 
  10  10   9      172.26      108.22     60.23 o 
  11  10   9       96.69       88.74     71.01 o 
  12  10   9      111.66       84.74     91.13 o 
 -12  11   9       29.05       63.45    108.58 o 
 -11  11   9      141.70       59.51     73.35 o 
 -10  11   9      400.14      319.16     76.60 o 
  -9  11   9        7.25      -42.43     75.87 o 
  -8  11   9      297.30      272.22     72.62 o 
  -7  11   9      587.56      529.82    109.82 o 
  -6  11   9        1.20       32.20     60.96 o 
  -5  11   9     1150.16     1115.72     80.38 o 
  -4  11   9      221.43      277.67     57.43 o 
  -3  11   9       27.47      -47.09     46.92 o 
  -2  11   9     1011.66     1006.59     77.70 o 
  -1  11   9      258.77      251.06     67.58 o 
   0  11   9      119.36      125.63     46.46 o 
   1  11   9      617.86      675.03     61.69 o 
   2  11   9      584.55      507.89     66.05 o 
   3  11   9      763.35      881.66     65.16 o 
   4  11   9      603.45      658.24     61.01 o 
   5  11   9       75.65      103.74     47.69 o 
   6  11   9      197.28      164.68     58.23 o 
   7  11   9      510.30      516.67     71.68 o 
   8  11   9       13.58      153.75     58.75 o 
   9  11   9       85.01      198.16     64.32 o 
  10  11   9      252.39      267.86     70.36 o 
 -10  12   9        9.08      -27.80     63.93 o 
  -9  12   9      331.98      376.86    143.56 o 
  -8  12   9       95.15      200.49     70.69 o 
  -7  12   9       98.47       25.59     84.75 o 
  -6  12   9      373.94      368.36     77.69 o 
  -5  12   9      101.45       86.50     67.60 o 
  -4  12   9      156.85      145.31     57.89 o 
  -3  12   9      581.31      619.54     70.68 o 
  -2  12   9        2.15      -70.96     47.77 o 
  -1  12   9       83.94       53.65     65.73 o 
   0  12   9      370.60      388.56     66.50 o 
   1  12   9        0.37      -20.92     54.18 o 
   2  12   9      258.37      294.12     68.27 o 
   3  12   9      417.39      492.70     69.40 o 
   4  12   9        0.04      -40.28     58.95 o 
   5  12   9      394.67      437.20     81.20 o 
   6  12   9      151.27      115.04     70.36 o 
   7  12   9       19.28       33.77    101.94 o 
   8  12   9      105.70       86.06     65.04 o 
  -7  13   9      119.91      252.55     77.65 o 
  -6  13   9        0.35      -70.22     84.35 o 
  -5  13   9      148.46       96.52     70.38 o 
  -4  13   9       25.50       65.35     68.10 o 
  -3  13   9        2.60       21.80     53.74 o 
  -2  13   9       20.69      -69.45     46.30 o 
  -1  13   9      189.20      249.31     54.98 o 
   0  13   9       15.14       98.80     60.20 o 
   1  13   9      286.22      285.49     57.76 o 
   2  13   9       27.57       64.66     59.29 o 
   3  13   9      101.04       11.94     57.13 o 
   4  13   9      105.57      143.55     97.11 o 
   5  13   9        9.82      -71.62     81.42 o 
   6  13   9        0.27       50.24     97.71 o 
 -19   0  10      193.28      229.72     86.43 o 
 -18   0  10      121.88      127.04     76.81 o 
 -17   0  10        0.23       42.04     68.48 o 
 -16   0  10      177.17       87.50     68.30 o 
 -15   0  10      710.17      559.42     86.29 o 
 -14   0  10        5.73       40.06     58.93 o 
 -13   0  10     1467.55     1670.70    115.24 o 
 -12   0  10     1887.59     2166.50    112.39 o 
 -11   0  10     1460.91     1669.66    103.93 o 
 -10   0  10     3843.19     3905.99    115.38 o 
  -9   0  10        2.02      -35.72     33.49 o 
  -8   0  10      220.89      239.17     45.21 o 
  -7   0  10    10321.48    10049.04    183.36 o 
  -6   0  10     2232.39     1978.18     68.73 o 
  -5   0  10     7250.63     6905.25    125.83 o 
  -4   0  10     8552.02     8059.31    138.15 o 
  -3   0  10      373.06      422.93     67.29 o 
  -2   0  10     5107.59     4799.11    210.13 o 
  -1   0  10     7272.46     7959.05    210.85 o 
   0   0  10      204.80      167.98     46.39 o 
   1   0  10     6600.18     6120.80    176.38 o 
   2   0  10    19369.73    18578.54    334.46 o 
   3   0  10     1507.27     1514.22     61.00 o 
   4   0  10     1127.71     1192.96     52.79 o 
   5   0  10     6854.05     6439.49    183.37 o 
   6   0  10       81.25      129.78     35.01 o 
   7   0  10     4707.82     4447.99    149.17 o 
   8   0  10     1165.35     1135.16     60.01 o 
   9   0  10      109.21       94.16     36.77 o 
  10   0  10     5746.29     5820.68    131.22 o 
  11   0  10      280.10      236.69     44.28 o 
  12   0  10      483.10      422.87     63.70 o 
  13   0  10     1174.90     1346.40     94.03 o 
  14   0  10      109.16      109.01     57.36 o 
  15   0  10       43.53       -0.17     56.98 o 
  16   0  10       30.80      -37.89     77.86 o 
  17   0  10       45.93      109.70    122.65 o 
 -19   1  10       23.87       -9.20     58.81 o 
 -18   1  10       21.07       30.37     52.10 o 
 -17   1  10      589.14      509.40     64.73 o 
 -16   1  10       45.94      -11.65     43.72 o 
 -15   1  10      202.17      215.23     48.45 o 
 -14   1  10     1373.82     1481.25     79.49 o 
 -13   1  10       45.32       67.51     41.38 o 
 -12   1  10     1372.62     1349.02     70.58 o 
 -11   1  10     1428.61     1424.85     68.90 o 
 -10   1  10      783.82      765.07     43.80 o 
  -9   1  10     4418.01     4467.73     92.07 o 
  -8   1  10     2388.61     2383.56     54.41 o 
  -7   1  10      461.59      459.37     27.77 o 
  -6   1  10     6596.35     6540.16     88.61 o 
  -5   1  10     6644.07     6201.60     92.03 o 
  -4   1  10      639.24      691.45     37.30 o 
  -3   1  10     8391.47     7375.54    122.31 o 
  -2   1  10     6535.08     6338.39    107.29 o 
  -1   1  10       32.37       92.25     20.92 o 
   0   1  10     5812.17     5181.79    109.80 o 
   1   1  10      471.04      484.52     40.40 o 
   2   1  10     1697.24     1704.60     50.50 o 
   3   1  10     4521.78     4357.37     84.92 o 
   4   1  10     5948.41     5732.81    100.86 o 
   5   1  10     2269.32     2277.15     67.58 o 
   6   1  10     2795.12     2787.09     92.01 o 
   7   1  10     3975.02     3849.02     96.95 o 
   8   1  10     6104.07     5919.51     95.92 o 
   9   1  10     1845.54     1768.92     50.35 o 
  10   1  10       21.80       24.08     25.61 o 
  11   1  10      630.00      661.49     39.13 o 
  12   1  10     1446.80     1575.43     80.79 o 
  13   1  10        0.04      -10.19     34.23 o 
  14   1  10      544.13      477.02     49.62 o 
  15   1  10      464.72      519.38     53.88 o 
  16   1  10       51.67        2.11     41.38 o 
  17   1  10      236.80      199.35     60.44 o 
 -18   2  10        9.44      -35.26     48.57 o 
 -17   2  10        0.88      -16.08     57.89 o 
 -16   2  10      158.08      136.14     50.23 o 
 -15   2  10      149.66      219.99     50.48 o 
 -14   2  10      219.38      301.29     50.51 o 
 -13   2  10      138.09      150.47     44.66 o 
 -12   2  10      775.28      848.16     49.64 o 
 -11   2  10      606.17      572.37     46.24 o 
 -10   2  10      712.91      848.57     45.60 o 
  -9   2  10      161.29      166.40     29.21 o 
  -8   2  10      149.31      137.73     25.14 o 
  -7   2  10     5485.03     5203.65     82.72 o 
  -6   2  10      685.47      680.11     29.75 o 
  -5   2  10     1893.86     1861.76     48.92 o 
  -4   2  10     5482.07     5323.27     86.87 o 
  -3   2  10      977.47      917.86     41.62 o 
  -2   2  10     3232.10     2872.97     68.57 o 
  -1   2  10     2299.63     2155.77     66.27 o 
   0   2  10      126.11       67.73     29.06 o 
   1   2  10    10850.70    10708.72    189.94 o 
   2   2  10     9020.25     8381.64    119.09 o 
   3   2  10        0.12       32.47     18.78 o 
   4   2  10     3735.23     3584.60     68.55 o 
   5   2  10     8047.19     7753.21    128.53 o 
   6   2  10      215.95      257.56     32.09 o 
   7   2  10     3762.89     3639.38     95.89 o 
   8   2  10      378.01      363.23     34.23 o 
   9   2  10       38.66       51.35     28.80 o 
  10   2  10      850.01      876.62     44.26 o 
  11   2  10      184.31      201.87     33.43 o 
  12   2  10       96.74       73.98     32.45 o 
  13   2  10      821.36      850.08     50.83 o 
  14   2  10       38.09       22.33     38.40 o 
  15   2  10       79.26       49.54     53.60 o 
  16   2  10       60.96       22.97     49.31 o 
  17   2  10        5.33       16.47     63.23 o 
 -18   3  10        7.79       30.05     46.88 o 
 -17   3  10       87.52       40.82     45.28 o 
 -16   3  10        3.61      -24.50     40.82 o 
 -15   3  10        0.98       -2.68     38.77 o 
 -14   3  10      358.59      369.47     47.73 o 
 -13   3  10        8.53       -2.19     31.78 o 
 -12   3  10       53.97       70.79     32.19 o 
 -11   3  10      105.35       33.44     29.97 o 
 -10   3  10      455.16      398.85     36.71 o 
  -9   3  10      608.37      587.02     38.64 o 
  -8   3  10      131.86      139.41     30.59 o 
  -7   3  10       99.93       74.72     25.62 o 
  -6   3  10        2.56      -34.09     23.76 o 
  -5   3  10      661.91      649.34     40.00 o 
  -4   3  10      428.43      503.32     36.51 o 
  -3   3  10      203.69      258.03     29.65 o 
  -2   3  10     2191.32     2227.31     58.74 o 
  -1   3  10       28.93       56.13     28.47 o 
   0   3  10      547.53      529.25     30.00 o 
   1   3  10        5.61       37.22     26.27 o 
   2   3  10      245.63      243.78     26.41 o 
   3   3  10     2092.91     2048.40     76.25 o 
   4   3  10      386.24      456.87     32.36 o 
   5   3  10      268.53      269.13     30.58 o 
   6   3  10     2921.26     2798.40     75.30 o 
   7   3  10       21.46       14.61     25.20 o 
   8   3  10      304.27      328.86     37.44 o 
   9   3  10       39.10       28.47     33.03 o 
  10   3  10       34.69       43.40     34.27 o 
  11   3  10       62.80       10.69     37.71 o 
  12   3  10       39.06       54.60     33.92 o 
  13   3  10       16.49      -22.34     33.84 o 
  14   3  10      104.55      185.70     75.88 o 
  15   3  10       13.01      -32.20     46.94 o 
  16   3  10       26.80       11.75     49.30 o 
  17   3  10        1.02     -105.80     70.54 o 
 -18   4  10        0.86       55.46     62.34 o 
 -17   4  10       15.56        0.07     49.20 o 
 -16   4  10        2.71       47.52     49.00 o 
 -15   4  10       12.00       17.30     43.98 o 
 -14   4  10      122.20      186.28     44.05 o 
 -13   4  10        5.53        4.73     37.35 o 
 -12   4  10      226.66      136.00     39.57 o 
 -11   4  10      260.05      343.12     38.49 o 
 -10   4  10      120.23      145.48     33.29 o 
  -9   4  10       18.86       10.92     26.78 o 
  -8   4  10        1.74       27.73     25.71 o 
  -7   4  10      148.62      119.77     33.54 o 
  -6   4  10        5.05        9.61     26.26 o 
  -5   4  10      150.43      206.05     28.76 o 
  -4   4  10      189.39      201.48     27.86 o 
  -3   4  10      944.30      888.41     40.75 o 
  -2   4  10      875.03      995.64     42.40 o 
  -1   4  10       58.11       89.13     22.56 o 
   0   4  10       19.00       38.43     21.46 o 
   1   4  10      431.05      367.53     44.78 o 
   2   4  10      277.92      357.72     30.14 o 
   3   4  10        0.26       31.77     26.19 o 
   4   4  10      607.88      670.85     41.00 o 
   5   4  10      618.18      651.93     40.90 o 
   6   4  10      758.45      781.55     50.99 o 
   7   4  10       91.16       95.40     24.11 o 
   8   4  10        1.60        6.47     29.61 o 
   9   4  10       28.99       56.30     33.13 o 
  10   4  10        2.72       12.83     32.89 o 
  11   4  10        2.46      -57.40     38.26 o 
  12   4  10        6.69       43.05     38.39 o 
  13   4  10       89.12       86.02     41.64 o 
  14   4  10       37.11       37.95     52.45 o 
  15   4  10       27.40      111.36     53.99 o 
  16   4  10        7.59       24.91     50.12 o 
  17   4  10        1.91      -74.86     73.11 o 
 -17   5  10       82.94       87.95     60.21 o 
 -16   5  10        0.24      -42.97     55.28 o 
 -15   5  10      172.54      275.54     56.22 o 
 -14   5  10       28.21        9.81     39.83 o 
 -13   5  10       42.32       54.33     49.22 o 
 -12   5  10      766.75      884.67     59.22 o 
 -11   5  10       98.28       92.28     33.26 o 
 -10   5  10       11.32       20.29     29.80 o 
  -9   5  10     1009.59     1102.41     90.18 o 
  -8   5  10      303.33      293.22     40.72 o 
  -7   5  10      570.91      508.86     44.62 o 
  -6   5  10      409.07      378.59     40.73 o 
  -5   5  10     1205.69     1370.00     57.01 o 
  -4   5  10      398.95      385.18     33.32 o 
  -3   5  10      388.68      408.49     33.65 o 
  -2   5  10     2033.43     2024.60     55.96 o 
  -1   5  10      303.00      289.26     38.65 o 
   0   5  10     3413.50     3295.16     68.97 o 
   1   5  10        6.09       32.55     24.02 o 
   2   5  10      409.59      406.74     34.00 o 
   3   5  10     3493.83     3238.00     74.58 o 
   4   5  10      674.23      587.53     50.44 o 
   5   5  10      477.52      493.83     43.25 o 
   6   5  10     1130.67     1299.57     55.21 o 
   7   5  10      849.31      961.42     62.20 o 
   8   5  10      618.28      544.15     69.42 o 
   9   5  10      313.85      313.06     48.00 o 
  10   5  10       41.49       27.88     39.26 o 
  11   5  10      142.87      209.94     51.20 o 
  12   5  10       54.55       90.27     47.37 o 
  13   5  10       11.25       -3.44     77.11 o 
  14   5  10       47.01       69.29     55.39 o 
  15   5  10       40.72      -30.18     93.41 o 
  16   5  10       13.16       -2.92     54.66 o 
 -17   6  10        3.50      -17.21     62.40 o 
 -16   6  10       76.92       28.79     74.20 o 
 -15   6  10      277.33      286.18     56.91 o 
 -14   6  10      127.43      143.85     52.68 o 
 -13   6  10      393.78      485.92     73.81 o 
 -12   6  10      446.01      439.89     50.52 o 
 -11   6  10      307.65      352.04     45.27 o 
 -10   6  10     1891.06     1825.40     73.98 o 
  -9   6  10       27.37        9.38     40.13 o 
  -8   6  10      394.66      358.36     36.74 o 
  -7   6  10     2519.82     2335.88     65.33 o 
  -6   6  10      579.43      622.57     44.95 o 
  -5   6  10     1750.02     1781.82     68.69 o 
  -4   6  10     3104.19     3078.55     78.21 o 
  -3   6  10      426.41      485.56     35.74 o 
  -2   6  10     5441.36     5186.16    163.38 o 
  -1   6  10      283.01      300.77     35.31 o 
   0   6  10      111.85      110.28     27.55 o 
   1   6  10     2698.55     2684.02     67.21 o 
   2   6  10     5089.25     4787.77    105.75 o 
   3   6  10       10.58      -11.95     26.35 o 
   4   6  10     2558.79     2588.78     77.56 o 
   5   6  10     1104.04      910.77     70.26 o 
   6   6  10      115.48       90.58     50.21 o 
   7   6  10      555.66      553.24    133.41 o 
   8   6  10      743.07      663.96     58.20 o 
   9   6  10        1.96       -6.14     39.61 o 
  10   6  10     1310.28     1346.54     80.46 o 
  11   6  10      132.88      151.60     48.09 o 
  12   6  10      125.90      138.73     69.19 o 
  13   6  10      191.41      186.92     65.04 o 
  14   6  10      147.76      209.31     60.66 o 
  15   6  10       73.07       36.52     46.88 o 
  16   6  10       76.61       95.39     57.46 o 
 -16   7  10        0.34      -64.24     58.39 o 
 -15   7  10       74.70       86.00     64.34 o 
 -14   7  10      359.17      306.27     67.46 o 
 -13   7  10       45.15       24.39     45.88 o 
 -12   7  10     1023.79     1035.33     87.85 o 
 -11   7  10      312.21      342.19     62.82 o 
 -10   7  10       52.98       59.69     41.41 o 
  -9   7  10     1367.57     1376.78     66.72 o 
  -8   7  10     1620.56     1692.55     87.06 o 
  -7   7  10      469.62      489.49     43.95 o 
  -6   7  10     2048.26     2008.03     65.86 o 
  -5   7  10     2914.56     2786.48     72.96 o 
  -4   7  10     1258.17     1181.95     52.41 o 
  -3   7  10     2299.30     2189.39     68.73 o 
  -2   7  10     2841.06     2691.24     84.21 o 
  -1   7  10      197.32      263.35     56.05 o 
   0   7  10     7243.37     6897.31    124.86 o 
   1   7  10       92.11       88.22     33.91 o 
   2   7  10      104.71       79.77     43.16 o 
   3   7  10     4205.79     4104.76    124.85 o 
   4   7  10     1336.52     1299.66     91.65 o 
   5   7  10      566.86      685.31     67.44 o 
   6   7  10     2728.88     2772.92    110.84 o 
   7   7  10      100.42      112.77     53.15 o 
   8   7  10     1263.38     1193.22    140.97 o 
   9   7  10      811.87      920.09     84.47 o 
  10   7  10       18.80       53.15     45.85 o 
  11   7  10      353.99      253.47     55.16 o 
  12   7  10      594.65      549.41     66.48 o 
  13   7  10        5.78      -24.89     48.81 o 
  14   7  10      223.90      158.90     70.12 o 
  15   7  10      139.27       82.68     58.05 o 
 -15   8  10      282.01      305.28     63.18 o 
 -14   8  10       76.40      106.49     53.16 o 
 -13   8  10      279.50      139.26     86.19 o 
 -12   8  10      397.92      389.17     70.14 o 
 -11   8  10       73.87       76.33     56.52 o 
 -10   8  10     1102.54     1045.39     90.28 o 
  -9   8  10       46.63       14.26     73.42 o 
  -8   8  10       45.27       -8.48     51.73 o 
  -7   8  10     2080.72     2043.47     74.20 o 
  -6   8  10      223.74      171.58     35.33 o 
  -5   8  10      829.21      744.93     58.24 o 
  -4   8  10     1756.23     1710.35     73.59 o 
  -3   8  10      573.61      533.95     39.74 o 
  -2   8  10     2157.58     2207.64     72.99 o 
  -1   8  10      235.62      183.12     58.93 o 
   0   8  10      700.15      712.15     62.82 o 
   1   8  10     1231.64     1305.16     80.13 o 
   2   8  10     3337.14     3159.95    110.69 o 
   3   8  10        0.77       82.02     46.29 o 
   4   8  10      755.03      760.77     74.54 o 
   5   8  10      895.98      907.50     77.30 o 
   6   8  10        1.10       99.34     52.71 o 
   7   8  10     1123.64     1210.52     90.32 o 
   8   8  10      687.20      575.85    142.13 o 
   9   8  10      296.59      290.95     76.49 o 
  10   8  10      991.10      947.31     91.71 o 
  11   8  10      128.60      134.90     64.44 o 
  12   8  10      250.20      110.45     68.50 o 
  13   8  10      214.95      112.01     75.36 o 
  14   8  10      104.28        8.31     55.96 o 
 -14   9  10      137.63      202.61     70.03 o 
 -13   9  10       43.67      188.94     83.71 o 
 -12   9  10       83.21       -6.08     58.95 o 
 -11   9  10      221.06      269.69     68.38 o 
 -10   9  10      125.60      191.77     63.87 o 
  -9   9  10      212.83      241.59     64.13 o 
  -8   9  10      440.72      279.36     69.37 o 
  -7   9  10        2.80       -4.71     52.00 o 
  -6   9  10      306.86      282.48     50.79 o 
  -5   9  10     1143.06     1153.19     75.11 o 
  -4   9  10       11.87       79.76     32.01 o 
  -3   9  10     1212.65     1245.23    102.71 o 
  -2   9  10     1140.92     1104.31     63.14 o 
  -1   9  10       46.06       21.05     46.77 o 
   0   9  10     1384.77     1435.76     74.76 o 
   1   9  10       12.10       20.58     39.28 o 
   2   9  10      210.12      249.24     47.83 o 
   3   9  10      473.83      570.27     58.07 o 
   4   9  10      870.12      789.77     65.73 o 
   5   9  10      281.49      316.02     52.61 o 
   6   9  10     1338.66     1269.04     91.75 o 
   7   9  10        3.20       -3.70     60.14 o 
   8   9  10      209.98      147.31     61.92 o 
   9   9  10      297.35      184.20     65.71 o 
  10   9  10        2.87      -19.85     87.16 o 
  11   9  10      141.31      112.58     70.75 o 
  12   9  10      125.79      141.93    100.12 o 
  13   9  10       13.37       30.53     88.47 o 
 -13  10  10       54.13       29.70     63.31 o 
 -12  10  10       76.69      116.04     72.55 o 
 -11  10  10        0.20       12.27     62.32 o 
 -10  10  10      121.05       93.12     62.71 o 
  -9  10  10       35.31       41.06     69.79 o 
  -8  10  10        5.60      -66.77     51.60 o 
  -7  10  10      175.94      189.45     69.51 o 
  -6  10  10       38.24       11.39     54.48 o 
  -5  10  10        5.43      -20.07     46.36 o 
  -4  10  10      322.08      190.67     52.02 o 
  -3  10  10       42.07       12.08     46.14 o 
  -2  10  10       42.76       59.61     50.60 o 
  -1  10  10       64.45       75.50     38.68 o 
   0  10  10       29.53       81.64     43.19 o 
   1  10  10       24.64      -44.58     41.00 o 
   2  10  10      421.05      430.97     55.45 o 
   3  10  10        0.64       59.35     45.35 o 
   4  10  10      247.31      308.17     54.70 o 
   5  10  10      123.16       51.04     48.30 o 
   6  10  10       18.63      -45.19     86.52 o 
   7  10  10      124.27      112.64     60.83 o 
   8  10  10      104.23       72.15     63.54 o 
   9  10  10        8.55       68.73     66.51 o 
  10  10  10       65.32       80.93     72.18 o 
  11  10  10        9.92       79.59     69.49 o 
  12  10  10       56.33       64.68     70.64 o 
 -11  11  10        9.12       86.66     67.91 o 
 -10  11  10        5.43      -47.80     58.15 o 
  -9  11  10        0.01       42.94    108.05 o 
  -8  11  10        0.08      -22.48     58.22 o 
  -7  11  10       20.58       -7.28     59.25 o 
  -6  11  10       20.67       50.29     75.15 o 
  -5  11  10        6.80       -9.30     48.18 o 
  -4  11  10       26.05        8.22     47.92 o 
  -3  11  10       18.61       -7.29     48.30 o 
  -2  11  10        0.67       11.48     48.14 o 
  -1  11  10        2.64      -15.65     45.93 o 
   0  11  10       31.29      -47.60     51.98 o 
   1  11  10        4.27      -33.79     64.46 o 
   2  11  10        2.19      -33.01     42.85 o 
   3  11  10       18.88       54.92     47.57 o 
   4  11  10        8.91      -15.34     47.06 o 
   5  11  10        0.65      134.98     52.81 o 
   6  11  10       33.10      130.94     64.32 o 
   7  11  10        8.14       38.23     76.86 o 
   8  11  10       11.92      -60.77     60.52 o 
   9  11  10        1.21      135.79     67.59 o 
  10  11  10        2.50      -16.71     63.92 o 
  -9  12  10        3.64       65.00     65.96 o 
  -8  12  10       39.58       85.82     68.44 o 
  -7  12  10       46.04       58.48     64.88 o 
  -6  12  10        3.72        3.03     61.51 o 
  -5  12  10      172.14      197.48     71.72 o 
  -4  12  10        4.37      -67.64     48.70 o 
  -3  12  10        0.00      -26.05     51.43 o 
  -2  12  10       85.37      145.64     62.67 o 
  -1  12  10       26.29       24.51     46.59 o 
   0  12  10        1.66      -29.06     58.08 o 
   1  12  10        8.05      120.68     63.07 o 
   2  12  10      144.24      129.41     62.54 o 
   3  12  10       15.42       -5.89     59.59 o 
   4  12  10       32.05       73.46     64.09 o 
   5  12  10       47.68      169.16     83.72 o 
   6  12  10        0.38       17.00     87.62 o 
   7  12  10       38.92       77.84    162.99 o 
   8  12  10        1.00       91.01     88.69 o 
  -6  13  10       61.01       68.14    101.07 o 
  -5  13  10      109.74      218.65    135.15 o 
  -4  13  10       15.60       65.59     68.63 o 
  -3  13  10      243.29      231.58    101.25 o 
  -2  13  10       13.26        2.97    100.10 o 
  -1  13  10       31.15       11.23     56.07 o 
   0  13  10      246.84      324.89    145.41 o 
   1  13  10       17.00       43.44     83.00 o 
   2  13  10       74.62      124.05     88.69 o 
   3  13  10      105.54       37.99     84.72 o 
   4  13  10       76.81      196.55    134.23 o 
   5  13  10      127.82      295.62    145.41 o 
 -18   1  11       48.73       24.28     50.64 o 
 -17   1  11        6.37       40.80     47.60 o 
 -16   1  11       26.19       37.08     47.09 o 
 -15   1  11      126.43       81.62     52.36 o 
 -14   1  11        6.77       -9.65     40.39 o 
 -13   1  11       98.54       30.37     45.21 o 
 -12   1  11      744.84      771.42     53.12 o 
 -11   1  11       92.24       30.74     29.62 o 
 -10   1  11     1391.71     1361.79     55.98 o 
  -9   1  11       94.58       84.51     25.12 o 
  -8   1  11      390.58      350.52     27.86 o 
  -7   1  11     1120.46     1119.05     37.89 o 
  -6   1  11      533.58      519.27     26.85 o 
  -5   1  11      155.14      134.33     18.45 o 
  -4   1  11     2842.53     2797.71     49.68 o 
  -3   1  11     1949.22     1815.55     51.83 o 
  -2   1  11      972.01      853.70     54.85 o 
  -1   1  11      954.21      966.89     38.84 o 
   0   1  11      343.64      369.98     41.52 o 
   1   1  11      126.07      158.69     34.06 o 
   2   1  11      101.64       87.41     33.18 o 
   3   1  11      215.93      211.43     24.37 o 
   4   1  11      346.60      395.17     31.04 o 
   5   1  11       97.47       99.70     24.31 o 
   6   1  11      275.67      273.78     28.98 o 
   7   1  11      733.09      751.83     45.50 o 
   8   1  11       62.80       62.43     19.58 o 
   9   1  11      550.26      606.17     35.64 o 
  10   1  11      443.53      508.73     35.24 o 
  11   1  11      174.49      247.16     34.45 o 
  12   1  11       49.96       12.60     30.74 o 
  13   1  11       23.50      -35.15     34.83 o 
  14   1  11      105.37      102.84     38.97 o 
  15   1  11        0.25       -3.55     38.41 o 
  16   1  11       25.14      -58.39     39.05 o 
  17   1  11       59.62      -21.79     43.57 o 
 -18   2  11        0.09       13.26     46.71 o 
 -17   2  11      168.23      239.32     64.04 o 
 -16   2  11      121.42      109.11     46.76 o 
 -15   2  11       31.20       70.07     41.44 o 
 -14   2  11      477.87      563.56     53.24 o 
 -13   2  11      555.71      535.87     45.41 o 
 -12   2  11      929.58      906.48     55.99 o 
 -11   2  11      624.63      592.34     62.17 o 
 -10   2  11       44.96       27.60     27.32 o 
  -9   2  11      188.50      118.58     25.97 o 
  -8   2  11     5070.94     4765.81     81.52 o 
  -7   2  11        2.81       12.11     20.16 o 
  -6   2  11     1362.93     1269.09     37.59 o 
  -5   2  11     6377.06     6201.04    137.72 o 
  -4   2  11      161.73      168.56     22.75 o 
  -3   2  11     1859.24     1726.55     52.96 o 
  -2   2  11      556.16      521.01     33.87 o 
  -1   2  11     4085.28     4004.63     96.02 o 
   0   2  11     4186.07     3972.72    102.41 o 
   1   2  11     3001.79     2675.83     77.89 o 
   2   2  11       26.47       -3.87     21.44 o 
   3   2  11     4123.45     3682.94     68.70 o 
   4   2  11     2940.36     2814.95     75.27 o 
   5   2  11      150.49      186.23     30.11 o 
   6   2  11      760.32      819.16     50.12 o 
   7   2  11     2154.58     2165.45     64.97 o 
   8   2  11      591.76      634.47     45.94 o 
   9   2  11     1509.24     1470.81     57.67 o 
  10   2  11      331.18      361.38     38.44 o 
  11   2  11      179.09       92.33     49.19 o 
  12   2  11     1154.93     1292.59     61.12 o 
  13   2  11       68.01       83.28     37.11 o 
  14   2  11       50.69       58.50     46.44 o 
  15   2  11      369.53      462.26     56.09 o 
  16   2  11       17.01      -31.10     47.45 o 
  17   2  11       71.68      117.83     55.47 o 
 -18   3  11      177.03      181.18     52.41 o 
 -17   3  11       14.80      -61.09     40.73 o 
 -16   3  11      189.59      269.63     49.71 o 
 -15   3  11      627.34      614.10     57.17 o 
 -14   3  11       50.76       89.56     41.42 o 
 -13   3  11      376.29      380.66     43.21 o 
 -12   3  11     1363.20     1421.22     61.14 o 
 -11   3  11      949.43      916.72     59.08 o 
 -10   3  11     2857.64     2731.39     71.30 o 
  -9   3  11      952.59      943.40     51.15 o 
  -8   3  11       76.13       80.27     26.69 o 
  -7   3  11     6572.64     6615.68    108.73 o 
  -6   3  11     3533.81     3147.32     68.84 o 
  -5   3  11      765.31      759.01     37.59 o 
  -4   3  11     3173.19     3074.21     63.57 o 
  -3   3  11     9584.47     8912.59    146.90 o 
  -2   3  11     4403.71     4392.66     95.25 o 
  -1   3  11     4201.31     3835.65    110.94 o 
   0   3  11     1371.92     1249.97     59.78 o 
   1   3  11      624.89      660.83     43.70 o 
   2   3  11     8819.79     8306.27    126.86 o 
   3   3  11      702.02      634.83     39.18 o 
   4   3  11     2874.07     2896.35     62.79 o 
   5   3  11     7832.93     7505.36    127.51 o 
   6   3  11      305.83      360.42     38.92 o 
   7   3  11     1170.05     1171.22     54.11 o 
   8   3  11      363.76      331.81     70.69 o 
   9   3  11      907.85      989.70     55.29 o 
  10   3  11     2353.72     2200.86     67.70 o 
  11   3  11      555.24      629.20     46.44 o 
  12   3  11        3.12       16.91     32.66 o 
  13   3  11      721.31      727.47     53.15 o 
  14   3  11      328.89      366.13     57.82 o 
  15   3  11       72.25       80.92     51.20 o 
  16   3  11      138.45       93.46     52.36 o 
  17   3  11      100.19      158.96     56.04 o 
 -18   4  11        2.09      -36.43     59.00 o 
 -17   4  11      364.62      343.24     64.72 o 
 -16   4  11       69.95       85.14     50.61 o 
 -15   4  11       24.38       51.44     47.16 o 
 -14   4  11      845.50      757.36     58.48 o 
 -13   4  11      689.70      681.66     56.05 o 
 -12   4  11      788.57      745.60     71.68 o 
 -11   4  11      640.94      610.40     45.36 o 
 -10   4  11     1917.07     1986.37     70.45 o 
  -9   4  11      977.42     1035.59     53.97 o 
  -8   4  11     5617.44     5462.38    122.33 o 
  -7   4  11      688.03      705.45     44.37 o 
  -6   4  11     1239.13     1309.10     57.34 o 
  -5   4  11     7667.35     7289.43    131.63 o 
  -4   4  11      596.44      568.86     37.24 o 
  -3   4  11     2626.63     2752.90     64.72 o 
  -2   4  11     6261.24     6054.36    102.88 o 
  -1   4  11      875.11      888.39     39.26 o 
   0   4  11     9430.80     9172.60    136.41 o 
   1   4  11     2934.01     2650.63     66.39 o 
   2   4  11        6.51       -5.60     21.63 o 
   3   4  11     5677.68     5314.03    109.87 o 
   4   4  11     7952.09     7683.26    133.26 o 
   5   4  11       60.76       64.69     26.57 o 
   6   4  11      671.64      643.04     41.88 o 
   7   4  11     2418.47     2244.69     67.81 o 
   8   4  11      106.23      103.69     54.51 o 
   9   4  11     1410.90     1473.38     65.38 o 
  10   4  11      208.97      286.49     41.37 o 
  11   4  11      393.49      373.69     52.34 o 
  12   4  11     1258.76     1313.15     79.77 o 
  13   4  11       75.46      111.07     41.78 o 
  14   4  11      161.39      134.13     54.50 o 
  15   4  11      237.54      230.20     58.29 o 
  16   4  11       17.36      -41.41     85.38 o 
 -17   5  11       15.99       26.72     63.06 o 
 -16   5  11       62.75       30.23     59.16 o 
 -15   5  11      479.62      416.75     61.04 o 
 -14   5  11        0.64       25.35     41.16 o 
 -13   5  11      184.20      212.70     45.03 o 
 -12   5  11     2168.38     2155.30     83.90 o 
 -11   5  11      157.09      279.32     38.78 o 
 -10   5  11     1612.50     1622.99     69.85 o 
  -9   5  11      381.07      381.04     45.67 o 
  -8   5  11       48.45       29.71     35.17 o 
  -7   5  11     3233.81     3130.05     88.80 o 
  -6   5  11     1665.81     1559.48     96.41 o 
  -5   5  11      294.06      352.87     34.06 o 
  -4   5  11     2660.99     2556.54     91.33 o 
  -3   5  11     2492.70     2337.03     61.96 o 
  -2   5  11      939.26      905.36     44.27 o 
  -1   5  11     1708.69     1639.50     87.18 o 
   0   5  11     1742.33     1605.92     50.43 o 
   1   5  11       42.34       45.62     38.11 o 
   2   5  11     4309.12     4177.32     87.09 o 
   3   5  11        5.43       13.73     27.55 o 
   4   5  11      232.09      283.36     34.15 o 
   5   5  11     2891.37     2654.54     81.38 o 
   6   5  11     1250.24     1306.23     58.40 o 
   7   5  11      302.20      301.57     36.35 o 
   8   5  11     1894.20     1900.68    100.59 o 
   9   5  11      125.23      108.97     50.42 o 
  10   5  11      919.06      822.45     79.11 o 
  11   5  11      822.09      798.41     66.46 o 
  12   5  11       21.66       69.77     47.00 o 
  13   5  11      307.45      356.02     50.42 o 
  14   5  11      207.01      195.12     48.61 o 
  15   5  11       15.86        4.01     89.02 o 
  16   5  11      124.90       19.84     70.58 o 
 -16   6  11       58.03      168.63     65.72 o 
 -15   6  11       12.09       29.20     50.76 o 
 -14   6  11      186.29      220.96     54.90 o 
 -13   6  11      214.60      220.39     52.60 o 
 -12   6  11       50.82       77.36     45.16 o 
 -11   6  11      225.83      308.89     44.80 o 
 -10   6  11      472.73      513.09     54.78 o 
  -9   6  11      233.93      195.93     59.04 o 
  -8   6  11     1143.17     1071.15     57.42 o 
  -7   6  11       34.42       33.11     35.93 o 
  -6   6  11      592.61      616.75     51.12 o 
  -5   6  11     1868.57     1866.41     65.22 o 
  -4   6  11       17.72       -9.14     34.18 o 
  -3   6  11     1137.40     1068.48     49.00 o 
  -2   6  11      283.04      356.57     38.37 o 
  -1   6  11      367.90      405.56     33.91 o 
   0   6  11      741.74      716.50     40.43 o 
   1   6  11       23.69       10.64     26.93 o 
   2   6  11        5.90      -15.94     31.48 o 
   3   6  11      871.78      939.45     47.70 o 
   4   6  11      653.99      655.97     43.67 o 
   5   6  11      282.47      246.27     71.98 o 
   6   6  11       37.77       17.42     52.77 o 
   7   6  11      200.81      121.52     58.36 o 
   8   6  11       11.16        7.47     36.74 o 
   9   6  11      419.44      366.85     52.23 o 
  10   6  11      175.20      189.04     78.97 o 
  11   6  11       15.72      -37.21     47.05 o 
  12   6  11      472.72      489.91     61.91 o 
  13   6  11       52.64       32.09     50.44 o 
  14   6  11       59.24       19.46     44.27 o 
  15   6  11       33.96       -5.61     51.28 o 
 -16   7  11        1.35       -4.79    105.46 o 
 -15   7  11        0.04      -43.59     56.23 o 
 -14   7  11        3.37       25.54     57.99 o 
 -13   7  11       12.50      -30.29     53.43 o 
 -12   7  11       17.16      -46.11     48.77 o 
 -11   7  11       63.09      166.57     70.45 o 
 -10   7  11       60.60       33.06     42.51 o 
  -9   7  11        1.37      -20.61     38.55 o 
  -8   7  11       34.04       71.77     40.66 o 
  -7   7  11        1.17       30.96     32.79 o 
  -6   7  11      189.81      166.36     37.99 o 
  -5   7  11        0.03       41.16     33.04 o 
  -4   7  11        0.30      -33.18     30.64 o 
  -3   7  11      224.59      161.52     46.19 o 
  -2   7  11       51.17       13.35     32.99 o 
  -1   7  11       45.04       22.38     28.35 o 
   0   7  11       51.06       61.83     29.31 o 
   1   7  11      121.74      147.29     37.74 o 
   2   7  11      639.31      698.45     95.63 o 
   3   7  11      284.10      232.63     59.29 o 
   4   7  11      332.51      266.23     52.91 o 
   5   7  11       45.40      -54.35     44.09 o 
   6   7  11        4.83      -24.53     44.27 o 
   7   7  11       50.62       75.44     50.55 o 
   8   7  11       29.40        3.37     51.96 o 
   9   7  11        7.45       40.92     53.56 o 
  10   7  11       76.34      105.85     60.39 o 
  11   7  11       29.72       62.81     48.67 o 
  12   7  11       10.07       -7.54     46.98 o 
  13   7  11        0.92       36.30     51.66 o 
  14   7  11       15.57       29.51     55.73 o 
 -15   8  11       21.61       -9.63    175.77 o 
 -14   8  11        7.67      -54.56     95.88 o 
 -13   8  11       14.42       15.95    152.60 o 
 -12   8  11      130.55      259.10     90.71 o 
 -11   8  11        0.24       22.34     55.66 o 
 -10   8  11        1.88      -37.41     51.64 o 
  -9   8  11      120.67       58.40     86.42 o 
  -8   8  11       17.23       47.78     51.63 o 
  -7   8  11       46.18       74.02     47.05 o 
  -6   8  11      146.51      157.98     48.09 o 
  -5   8  11      385.18      364.87     40.40 o 
  -4   8  11      112.88       94.03     43.51 o 
  -3   8  11      312.80      284.52     40.68 o 
  -2   8  11        0.50       33.39     33.86 o 
  -1   8  11        5.97       29.35     41.21 o 
   0   8  11       18.63       -2.91     54.30 o 
   1   8  11      218.56      293.34     55.90 o 
   2   8  11       19.22       43.77     44.11 o 
   3   8  11      183.82      150.26     50.32 o 
   4   8  11        5.73       82.96     49.75 o 
   5   8  11       12.48        1.27     49.04 o 
   6   8  11       99.66       89.92     59.41 o 
   7   8  11        2.29      112.81     54.23 o 
   8   8  11        3.74      -78.38     63.29 o 
   9   8  11       31.36       31.09     57.82 o 
  10   8  11       91.04      150.14     64.32 o 
  11   8  11        9.59       42.12     61.67 o 
  12   8  11       20.33       24.13     64.74 o 
  13   8  11        9.01       55.33     65.65 o 
 -14   9  11       34.11       13.24     80.74 o 
 -13   9  11       62.93      152.32     67.37 o 
 -12   9  11       82.97      135.05     64.62 o 
 -11   9  11        8.94        1.43     56.85 o 
 -10   9  11      256.52      421.03     73.25 o 
  -9   9  11       43.07       12.81     55.28 o 
  -8   9  11        3.99      -29.27     52.02 o 
  -7   9  11      733.92      719.78    102.66 o 
  -6   9  11      192.02      145.33     49.64 o 
  -5   9  11      111.16      167.96     44.72 o 
  -4   9  11      287.90      241.01     49.94 o 
  -3   9  11      651.52      650.73     58.99 o 
  -2   9  11       24.20       26.57     39.20 o 
  -1   9  11      726.27      816.57     85.57 o 
   0   9  11      486.08      373.00     60.89 o 
   1   9  11      162.63      152.17     44.10 o 
   2   9  11      583.34      619.75     84.42 o 
   3   9  11        1.40       -4.89     41.20 o 
   4   9  11       32.74       40.08     44.63 o 
   5   9  11      501.66      480.25     59.52 o 
   6   9  11       14.00       91.32     47.89 o 
   7   9  11      250.17      287.41     65.52 o 
   8   9  11      197.53       99.49     60.73 o 
   9   9  11        0.05        4.18     59.36 o 
  10   9  11      106.34      210.56     68.95 o 
  11   9  11       49.59       33.48     68.91 o 
  12   9  11        2.59       49.32     92.60 o 
 -12  10  11       88.21       90.54    104.20 o 
 -11  10  11      172.18       70.11     65.33 o 
 -10  10  11      124.88       63.01     90.56 o 
  -9  10  11      291.50      202.30     65.98 o 
  -8  10  11      491.01      539.07     77.27 o 
  -7  10  11        6.85       18.83     56.09 o 
  -6  10  11      128.53       29.10     56.56 o 
  -5  10  11      882.52      885.43     74.55 o 
  -4  10  11       36.30       58.67     46.82 o 
  -3  10  11      379.78      355.52     58.31 o 
  -2  10  11      736.63      661.76     76.99 o 
  -1  10  11       29.16      109.66     52.77 o 
   0  10  11     1112.05     1314.23    101.52 o 
   1  10  11      163.76      254.59     50.36 o 
   2  10  11        2.89       63.49     44.56 o 
   3  10  11      623.06      737.92     65.61 o 
   4  10  11      615.25      704.22     77.27 o 
   5  10  11       52.85       17.57     53.05 o 
   6  10  11      342.03      571.84     95.96 o 
   7  10  11      190.47      332.97     88.69 o 
   8  10  11       50.72      194.35     84.38 o 
   9  10  11      190.19      329.46     96.68 o 
  10  10  11       33.86       55.97     89.19 o 
  11  10  11        5.77      -19.42     86.91 o 
 -11  11  11        2.79      -26.21     64.27 o 
 -10  11  11      185.93      264.14     76.22 o 
  -9  11  11      185.37      108.19     67.24 o 
  -8  11  11        0.39      -87.40     58.75 o 
  -7  11  11      649.25      773.01    147.17 o 
  -6  11  11      184.39      203.87     66.89 o 
  -5  11  11       40.35       85.52     51.54 o 
  -4  11  11      292.36      337.94     64.12 o 
  -3  11  11      435.30      492.47     63.59 o 
  -2  11  11       92.44      226.96     91.89 o 
  -1  11  11      628.84      713.41    190.95 o 
   0  11  11      205.49      271.26     84.17 o 
   1  11  11      125.02      114.83     78.04 o 
   2  11  11      835.88      917.43     85.45 o 
   3  11  11       75.09       98.52     57.07 o 
   4  11  11      192.17      192.09    107.80 o 
   5  11  11      402.41      523.17     77.42 o 
   6  11  11      167.98      224.99     84.18 o 
   7  11  11      195.29      252.77     88.11 o 
   8  11  11      105.47       33.56     82.48 o 
   9  11  11        6.29       18.37     87.13 o 
  -8  12  11      222.59       79.36     69.19 o 
  -7  12  11       43.28      110.58     69.75 o 
  -6  12  11       64.59      160.77     69.73 o 
  -5  12  11      533.11      520.65     83.08 o 
  -4  12  11       13.97       38.95     53.73 o 
  -3  12  11      163.73      250.57     68.04 o 
  -2  12  11      119.63      119.73     65.81 o 
  -1  12  11       21.34      -37.73     61.45 o 
   0  12  11      197.29      176.81     83.04 o 
   1  12  11      262.55      299.04     89.24 o 
   2  12  11       12.25       95.03     82.90 o 
   3  12  11      166.13      119.17     94.28 o 
   4  12  11      330.22      386.16    101.47 o 
   5  12  11        9.83       84.69    131.03 o 
   6  12  11       85.92      140.96     83.04 o 
   7  12  11       94.80      260.20    188.56 o 
  -5  13  11        1.47       12.05     69.95 o 
  -4  13  11       85.73       33.13     68.46 o 
  -3  13  11      138.16      155.68     62.64 o 
  -2  13  11       20.03      -19.98     63.14 o 
  -1  13  11       89.12       92.39     70.95 o 
   0  13  11       38.64      153.52     88.65 o 
   1  13  11        0.60       74.29     92.68 o 
   2  13  11       84.49     -109.31    107.06 o 
   3  13  11       21.16       32.87     86.98 o 
 -18   0  12      236.88      236.10     82.11 o 
 -17   0  12      179.31      180.35     75.48 o 
 -16   0  12       31.47      -37.71     58.72 o 
 -15   0  12      915.16      942.66    100.39 o 
 -14   0  12      295.65      390.94     74.55 o 
 -13   0  12      110.89      147.88    104.67 o 
 -12   0  12     2580.33     2680.65    107.73 o 
 -11   0  12     2460.28     2596.74     87.60 o 
 -10   0  12     5319.17     5126.71    121.69 o 
  -9   0  12     3125.54     3061.29     87.49 o 
  -8   0  12        2.78       12.55     29.49 o 
  -7   0  12     2480.84     2462.34     80.49 o 
  -6   0  12    12456.87    11464.97    195.08 o 
  -5   0  12      246.30      333.93     51.66 o 
  -4   0  12     2118.22     2071.54     68.63 o 
  -3   0  12    21987.20    21102.17    489.72 o 
  -2   0  12     1856.28     2071.66    100.56 o 
  -1   0  12     3394.80     3539.60    128.93 o 
   0   0  12      214.53      546.50     74.30 o 
   1   0  12      187.78      215.35     62.32 o 
   2   0  12     7073.26     6771.05    145.85 o 
   3   0  12     2222.60     1994.04     70.60 o 
   4   0  12        1.00       14.37     38.04 o 
   5   0  12     4364.82     4367.51    223.71 o 
   6   0  12     4395.24     4084.39    108.59 o 
   7   0  12      167.38      156.71     38.79 o 
   8   0  12     2661.45     2185.88    183.86 o 
   9   0  12     1485.38     1536.75     72.19 o 
  10   0  12      520.34      548.38     75.19 o 
  11   0  12     1229.94     1204.18     69.59 o 
  12   0  12      208.85      261.62     56.52 o 
  13   0  12      417.90      483.92     76.52 o 
  14   0  12      806.93     1073.67     90.52 o 
  15   0  12       64.28       87.49     56.17 o 
  16   0  12      185.67      141.91     91.22 o 
  17   0  12      170.18      196.01     82.99 o 
 -18   1  12       39.91       72.97     48.18 o 
 -17   1  12      119.96      131.97     65.42 o 
 -16   1  12      235.18      239.08     49.25 o 
 -15   1  12       79.26      143.42     43.92 o 
 -14   1  12      371.93      459.59     50.33 o 
 -13   1  12     1676.76     1859.00     76.05 o 
 -12   1  12      206.92      188.89     39.07 o 
 -11   1  12      901.66      934.25     49.68 o 
 -10   1  12     1218.78     1213.86     46.80 o 
  -9   1  12     1360.28     1303.54     45.33 o 
  -8   1  12     3603.22     3401.99     62.81 o 
  -7   1  12     1988.29     2060.24     58.63 o 
  -6   1  12     1130.26     1093.00     35.16 o 
  -5   1  12    16049.20    14936.92    183.60 o 
  -4   1  12     3088.61     2990.31     82.67 o 
  -3   1  12     1855.93     1806.29     65.45 o 
  -2   1  12     2775.66     2806.81     79.82 o 
  -1   1  12    11385.24    10430.77    163.37 o 
   0   1  12     5664.57     5347.74    118.50 o 
   1   1  12     2114.73     2063.47     72.54 o 
   2   1  12       30.98      -11.21     40.14 o 
   3   1  12     3488.82     3462.43     77.12 o 
   4   1  12     4733.52     4471.81     82.07 o 
   5   1  12      219.24      217.76     27.58 o 
   6   1  12     1761.18     1691.89     54.75 o 
   7   1  12     3142.02     2948.52     67.97 o 
   8   1  12      126.31      120.32     27.64 o 
   9   1  12     1292.69     1218.30     70.29 o 
  10   1  12      460.85      570.29     39.24 o 
  11   1  12       32.59       55.59     28.49 o 
  12   1  12      894.95      866.48     49.92 o 
  13   1  12      211.08      276.79     46.40 o 
  14   1  12       10.99       17.53     36.92 o 
  15   1  12      174.68      165.90     44.87 o 
  16   1  12      175.60      142.84     44.27 o 
  17   1  12       33.77       19.03     43.88 o 
 -18   2  12       56.34      -45.87     45.49 o 
 -17   2  12      140.18      134.77     48.56 o 
 -16   2  12       20.51      -54.66     39.06 o 
 -15   2  12      475.07      533.23     54.50 o 
 -14   2  12       61.43       98.17     40.68 o 
 -13   2  12       43.51       32.75     48.66 o 
 -12   2  12      237.01      271.31     40.37 o 
 -11   2  12     1336.62     1320.84     56.91 o 
 -10   2  12      156.04      172.48     32.05 o 
  -9   2  12     1377.26     1277.77     45.66 o 
  -8   2  12      620.33      654.34     45.97 o 
  -7   2  12      369.42      350.38     26.44 o 
  -6   2  12     2479.09     2386.53     66.82 o 
  -5   2  12      995.70      940.58     39.83 o 
  -4   2  12      305.49      268.99     31.50 o 
  -3   2  12     6708.61     6239.82    113.12 o 
  -2   2  12       59.35       58.17     25.18 o 
  -1   2  12     4062.71     4022.04     83.77 o 
   0   2  12     1133.66     1029.57     57.49 o 
   1   2  12       12.99       11.01     30.45 o 
   2   2  12     3370.05     3179.08     90.30 o 
   3   2  12     1660.39     1662.39     45.91 o 
   4   2  12      157.85      136.59     25.63 o 
   5   2  12     1784.20     1679.85     54.82 o 
   6   2  12      817.12      817.99     44.68 o 
   7   2  12     1307.25     1269.91     84.17 o 
   8   2  12       53.33       31.52     28.65 o 
   9   2  12       12.22        7.85     28.58 o 
  10   2  12       33.44       24.76     30.09 o 
  11   2  12      482.97      582.44     45.06 o 
  12   2  12       77.05       68.41     36.01 o 
  13   2  12      215.29      141.68     43.46 o 
  14   2  12      447.37      594.00     58.60 o 
  15   2  12        9.05       -4.57     51.48 o 
  16   2  12       74.31       -7.73     79.57 o 
 -18   3  12        1.38       25.69     48.45 o 
 -17   3  12        0.41       24.50     45.50 o 
 -16   3  12       23.49       -1.39     42.02 o 
 -15   3  12       37.69       95.29     43.82 o 
 -14   3  12       22.12      -12.95     37.99 o 
 -13   3  12      185.62      147.12     37.34 o 
 -12   3  12       22.91       32.85     31.93 o 
 -11   3  12      229.40      297.67     37.13 o 
 -10   3  12       95.83      195.23     36.15 o 
  -9   3  12       97.04      114.75     33.42 o 
  -8   3  12       49.92       11.02     24.73 o 
  -7   3  12       88.33       67.35     29.42 o 
  -6   3  12      120.84       97.20     29.82 o 
  -5   3  12      640.90      581.76     34.84 o 
  -4   3  12      146.80      190.21     24.43 o 
  -3   3  12      102.37       62.74     27.40 o 
  -2   3  12      728.03      821.00     60.37 o 
  -1   3  12      421.37      394.26     42.87 o 
   0   3  12      339.12      354.73     51.89 o 
   1   3  12      429.18      363.28     42.51 o 
   2   3  12        1.23       -5.25     22.35 o 
   3   3  12      102.20      100.98     26.89 o 
   4   3  12      922.91     1050.18     42.06 o 
   5   3  12       40.39      -15.05     24.53 o 
   6   3  12       34.88       33.47     26.30 o 
   7   3  12      109.67      126.45     31.68 o 
   8   3  12        2.83      -12.21     30.46 o 
   9   3  12        5.76       35.23     32.43 o 
  10   3  12      205.45      208.17     35.55 o 
  11   3  12       28.92       -7.52     30.82 o 
  12   3  12       37.20       14.16     33.48 o 
  13   3  12      144.07       74.57     41.02 o 
  14   3  12        2.84       11.20     44.77 o 
  15   3  12        8.56       19.74     47.22 o 
  16   3  12       48.90       29.34     51.02 o 
 -17   4  12        5.78      -75.25     57.27 o 
 -16   4  12        0.03        9.62     49.11 o 
 -15   4  12       22.59      -70.93     47.51 o 
 -14   4  12       20.45        1.25     39.64 o 
 -13   4  12        0.46      -55.03     38.58 o 
 -12   4  12       22.81       36.14     33.80 o 
 -11   4  12        0.09      -11.73     39.42 o 
 -10   4  12       97.12      157.09     35.81 o 
  -9   4  12        0.60       -4.57     33.60 o 
  -8   4  12        2.19       29.24     32.35 o 
  -7   4  12        9.97       10.93     26.29 o 
  -6   4  12      107.21      112.93     28.05 o 
  -5   4  12       83.29       92.58     30.17 o 
  -4   4  12       14.94       43.41     29.06 o 
  -3   4  12      137.31      110.42     27.22 o 
  -2   4  12        0.13        7.53     20.21 o 
  -1   4  12      166.18      186.97     30.02 o 
   0   4  12       14.09        8.11     21.58 o 
   1   4  12       29.25       -5.18     25.96 o 
   2   4  12       87.53      126.11     25.33 o 
   3   4  12      414.14      484.47     42.67 o 
   4   4  12       49.04       45.48     29.42 o 
   5   4  12       81.53      144.34     29.51 o 
   6   4  12      127.88      193.68     32.19 o 
   7   4  12      186.71       97.08     32.22 o 
   8   4  12       13.95      -60.26     55.24 o 
   9   4  12       23.48       23.94     28.57 o 
  10   4  12       12.94       13.74     33.98 o 
  11   4  12       25.45       -2.93     44.98 o 
  12   4  12       11.96      -14.04     34.92 o 
  13   4  12        5.60       39.62     39.54 o 
  14   4  12       14.36       52.12     42.00 o 
  15   4  12        4.42       33.46     48.59 o 
  16   4  12        0.00      -47.53     50.89 o 
 -17   5  12       86.11        1.12     76.11 o 
 -16   5  12       56.43      -33.04     72.87 o 
 -15   5  12        2.35       75.79     57.68 o 
 -14   5  12      209.73      204.32     46.25 o 
 -13   5  12      304.27      365.33     49.00 o 
 -12   5  12       44.36       55.21     36.29 o 
 -11   5  12       54.88       20.61     35.62 o 
 -10   5  12     1106.77     1012.78     64.54 o 
  -9   5  12       40.24       16.32     31.33 o 
  -8   5  12      903.09      853.17     57.78 o 
  -7   5  12      269.60      270.98     42.57 o 
  -6   5  12        0.16        1.63     27.54 o 
  -5   5  12     1594.62     1526.70     57.62 o 
  -4   5  12      586.44      562.24     42.40 o 
  -3   5  12      322.18      340.50     34.73 o 
  -2   5  12     1169.16     1136.81     49.45 o 
  -1   5  12     1419.81     1279.60     68.67 o 
   0   5  12      870.27      847.64     44.98 o 
   1   5  12     1665.92     1690.42     53.83 o 
   2   5  12      285.87      258.83     33.61 o 
   3   5  12      699.43      747.88     57.53 o 
   4   5  12      350.54      349.49     37.63 o 
   5   5  12       26.99      -24.30     31.64 o 
   6   5  12        2.27       14.31     33.49 o 
   7   5  12      241.00      315.21     74.73 o 
   8   5  12        0.05      -51.59     34.39 o 
   9   5  12      502.24      505.07    104.68 o 
  10   5  12       26.76       11.01     40.28 o 
  11   5  12        4.38      106.97     45.50 o 
  12   5  12      259.84      349.61     55.34 o 
  13   5  12        6.54       22.09     41.29 o 
  14   5  12        5.56       13.42     42.34 o 
  15   5  12       64.92       16.23     52.18 o 
 -16   6  12        0.13     -117.84    177.37 o 
 -15   6  12      431.67      500.38     77.27 o 
 -14   6  12       23.52       66.64     71.21 o 
 -13   6  12        6.10       73.53     55.23 o 
 -12   6  12     1125.94     1204.15     79.83 o 
 -11   6  12      294.62      234.57     43.94 o 
 -10   6  12     1059.05     1009.22     60.49 o 
  -9   6  12      210.18      169.92     44.83 o 
  -8   6  12      478.17      457.48     50.74 o 
  -7   6  12     1496.30     1589.76     72.49 o 
  -6   6  12      880.17      832.10     51.97 o 
  -5   6  12      330.09      356.32     40.71 o 
  -4   6  12      861.31      916.74     48.08 o 
  -3   6  12     3834.33     3726.97     81.59 o 
  -2   6  12        3.59        5.13     26.95 o 
  -1   6  12     2354.35     2222.51     61.13 o 
   0   6  12      748.99      681.42     40.78 o 
   1   6  12       43.95       50.82     31.19 o 
   2   6  12     1233.54     1310.63     54.59 o 
   3   6  12     1592.20     1576.25     63.67 o 
   4   6  12        3.43       14.70     36.53 o 
   5   6  12     1056.84     1218.95     78.92 o 
   6   6  12      644.70      740.06     95.34 o 
   7   6  12      257.57      246.17     56.82 o 
   8   6  12      245.02      232.64     57.51 o 
   9   6  12      173.19      138.07     52.17 o 
  10   6  12      110.69      139.42     46.91 o 
  11   6  12      398.35      431.69     62.74 o 
  12   6  12       50.30      -16.24     46.00 o 
  13   6  12       64.78       55.36     49.80 o 
  14   6  12      258.08      292.71     52.38 o 
  15   6  12       38.13      107.71     80.07 o 
 -15   7  12       14.32      -15.98     76.83 o 
 -14   7  12      256.01      336.23     86.17 o 
 -13   7  12      766.80      931.17    111.71 o 
 -12   7  12       52.15       21.25     92.68 o 
 -11   7  12      386.64      371.99     80.77 o 
 -10   7  12     1435.91     1518.25     82.05 o 
  -9   7  12       12.73       11.43     44.98 o 
  -8   7  12      957.87     1062.91     69.19 o 
  -7   7  12      728.62      670.60     51.43 o 
  -6   7  12       34.90      -32.54     32.20 o 
  -5   7  12     4646.16     4451.97    102.62 o 
  -4   7  12      869.00     1065.27     57.92 o 
  -3   7  12      719.91      735.37     57.65 o 
  -2   7  12      808.91      900.17     48.40 o 
  -1   7  12      696.82      759.21     50.92 o 
   0   7  12        3.35       -1.44     33.90 o 
   1   7  12     1744.61     1816.27     88.65 o 
   2   7  12      190.89      245.17     49.59 o 
   3   7  12     1024.75     1134.63    110.71 o 
   4   7  12     1923.79     1962.89     94.43 o 
   5   7  12       46.65       58.35     46.97 o 
   6   7  12       89.20       71.97     49.82 o 
   7   7  12     1172.65     1344.66    124.48 o 
   8   7  12      262.66      290.67     61.76 o 
   9   7  12      813.13     1007.91    116.29 o 
  10   7  12      204.23      191.58     63.42 o 
  11   7  12        1.00       26.84     48.62 o 
  12   7  12      234.98      154.86     66.18 o 
  13   7  12      175.42      279.80     84.03 o 
  14   7  12       18.21       18.90     88.38 o 
 -14   8  12       72.16       44.19     76.65 o 
 -13   8  12        6.57      112.60     77.35 o 
 -12   8  12      421.20      357.42    131.83 o 
 -11   8  12      238.96      257.20     77.08 o 
 -10   8  12      127.74      127.09     72.35 o 
  -9   8  12      740.41      738.83     95.59 o 
  -8   8  12      528.13      485.29     84.46 o 
  -7   8  12     1085.67     1030.75     60.77 o 
  -6   8  12     1956.98     1863.24     69.62 o 
  -5   8  12       98.08      116.07     34.95 o 
  -4   8  12      754.55      751.81     60.07 o 
  -3   8  12     2592.97     2586.35     79.61 o 
  -2   8  12      103.54       79.80     36.45 o 
  -1   8  12     2074.33     1806.19    117.17 o 
   0   8  12      616.92      532.64     77.79 o 
   1   8  12      117.01      295.37     67.68 o 
   2   8  12     1795.79     1950.73    128.57 o 
   3   8  12      375.14      316.34     74.37 o 
   4   8  12        3.38      -18.14     61.65 o 
   5   8  12     1538.96     1492.67    123.15 o 
   6   8  12     1252.73     1261.89    116.91 o 
   7   8  12      569.74      402.90     89.78 o 
   8   8  12      234.17      260.14     83.25 o 
   9   8  12      223.03      268.70     89.24 o 
  10   8  12       63.17       93.10     80.99 o 
  11   8  12      295.82      438.41    100.17 o 
  12   8  12       15.48       39.20    164.59 o 
  13   8  12       32.23      -24.42     85.98 o 
 -13   9  12      146.35      152.83     84.69 o 
 -12   9  12        2.21       -8.09     71.03 o 
 -11   9  12      147.88      234.67    131.83 o 
 -10   9  12      410.17      305.21     87.13 o 
  -9   9  12        1.14       35.36    108.66 o 
  -8   9  12      144.09       88.47     70.63 o 
  -7   9  12      212.31      244.39     61.28 o 
  -6   9  12        4.41       28.76     53.51 o 
  -5   9  12     1099.70     1212.03     74.04 o 
  -4   9  12      732.76      737.08     56.45 o 
  -3   9  12      162.83      159.66     44.87 o 
  -2   9  12      815.75      902.07     66.90 o 
  -1   9  12      346.96      452.90     64.83 o 
   0   9  12      200.12      266.57     65.64 o 
   1   9  12      719.69      671.94     87.94 o 
   2   9  12       25.36       86.12     64.14 o 
   3   9  12      149.96      203.33     71.42 o 
   4   9  12      958.49      990.32    106.24 o 
   5   9  12       23.55       41.12     67.34 o 
   6   9  12      134.93      255.52     82.39 o 
   7   9  12      454.20      333.20     89.24 o 
   8   9  12       37.21       -9.51     79.10 o 
   9   9  12      387.44      401.84     96.02 o 
  10   9  12       43.75       21.99     81.77 o 
  11   9  12        1.39     -139.09    147.01 o 
  12   9  12      127.17      233.17     97.38 o 
 -12  10  12       80.02      132.48     84.46 o 
 -11  10  12       29.28       21.93     79.90 o 
 -10  10  12       18.81        1.75     85.49 o 
  -9  10  12      148.19       88.45     93.16 o 
  -8  10  12       41.54       -2.95     63.59 o 
  -7  10  12       13.05       45.45     71.66 o 
  -6  10  12      149.00      292.89     83.72 o 
  -5  10  12        6.18       72.76     55.00 o 
  -4  10  12       77.84      118.29     58.65 o 
  -3  10  12      183.72      181.93     62.14 o 
  -2  10  12        0.69       15.05     65.32 o 
  -1  10  12      188.17      203.93     56.61 o 
   0  10  12       62.01       84.97     53.60 o 
   1  10  12        0.73       41.33     51.76 o 
   2  10  12       91.23      178.19     58.96 o 
   3  10  12      176.35      194.88     61.32 o 
   4  10  12        6.72      -17.31     55.30 o 
   5  10  12       34.63        9.85     55.34 o 
   6  10  12       53.71      -89.40     59.60 o 
   7  10  12        9.52       23.57     76.73 o 
   8  10  12        4.78       84.17     81.91 o 
   9  10  12       36.92      187.44     87.13 o 
  10  10  12       14.56      204.01     93.05 o 
 -10  11  12        5.76      -42.74     64.87 o 
  -9  11  12       24.06       -9.21     63.77 o 
  -8  11  12       33.91       94.09     65.16 o 
  -7  11  12       19.68        5.12     60.47 o 
  -6  11  12        1.54       47.25     74.98 o 
  -5  11  12        0.25       88.98    103.08 o 
  -4  11  12       39.77      -32.06     54.64 o 
  -3  11  12        6.95      -41.95     55.87 o 
  -2  11  12        1.83      100.98     62.24 o 
  -1  11  12        9.33       27.33     74.98 o 
   0  11  12       40.20       92.50     75.60 o 
   1  11  12        0.49       38.94     73.42 o 
   2  11  12       11.76       81.66     57.45 o 
   3  11  12       21.39      -36.44     53.57 o 
   4  11  12        0.35      -48.49     55.14 o 
   5  11  12        2.43      176.83     79.63 o 
   6  11  12        4.39       -6.33     70.45 o 
   7  11  12        8.30      112.94     79.65 o 
   8  11  12        5.01      -85.69     75.68 o 
   9  11  12        1.26      -23.10     79.00 o 
  -8  12  12        8.45       63.30     68.40 o 
  -7  12  12       64.81       56.39     67.46 o 
  -6  12  12       24.07       20.07     83.49 o 
  -5  12  12        0.40       97.52     84.05 o 
  -4  12  12        9.35       27.84     60.94 o 
  -3  12  12      114.58      156.32     75.39 o 
  -2  12  12       40.05       98.28     67.53 o 
  -1  12  12       29.81       -6.03     98.76 o 
   0  12  12       41.47       82.54     77.57 o 
   1  12  12        0.81       23.45     76.73 o 
   2  12  12       62.41      145.43     84.36 o 
   3  12  12        0.20      145.76     86.17 o 
   4  12  12       48.96       72.71     99.87 o 
   5  12  12       63.12       59.12    121.44 o 
   6  12  12        0.95     -112.61     75.07 o 
  -3  13  12       36.59      127.03     70.05 o 
  -2  13  12       58.30       79.45     70.98 o 
  -1  13  12       56.05       21.02     69.16 o 
   0  13  12       58.59      119.05     93.78 o 
   1  13  12       22.90      196.18     93.60 o 
   2  13  12      102.13      142.92    144.61 o 
 -18   1  13       42.15       69.01     65.64 o 
 -17   1  13        1.77        7.36     44.08 o 
 -16   1  13       12.26       29.75     42.58 o 
 -15   1  13      140.12      144.04     43.72 o 
 -14   1  13       55.92       15.55     38.13 o 
 -13   1  13        1.83       -1.80     34.00 o 
 -12   1  13      465.77      545.86     48.71 o 
 -11   1  13      788.33      796.53     44.30 o 
 -10   1  13      620.49      619.64     37.46 o 
  -9   1  13       35.20       29.37     23.62 o 
  -8   1  13      268.61      305.34     29.08 o 
  -7   1  13        0.29      -28.53     19.02 o 
  -6   1  13      865.35      949.01     33.75 o 
  -5   1  13      497.25      490.55     25.95 o 
  -4   1  13      139.69      115.38     27.57 o 
  -3   1  13     2319.32     2198.46     65.01 o 
  -2   1  13       82.81      162.34     25.09 o 
  -1   1  13       42.08       69.28     32.91 o 
   0   1  13      446.98      454.49     45.53 o 
   1   1  13      603.72      587.30     49.94 o 
   2   1  13     2026.69     1966.44     77.77 o 
   3   1  13      111.90      160.00     59.14 o 
   4   1  13      471.73      455.14     31.99 o 
   5   1  13     1631.16     1613.35     50.58 o 
   6   1  13      600.70      588.34     38.59 o 
   7   1  13      141.71      130.48     37.88 o 
   8   1  13      111.29      149.45     37.04 o 
   9   1  13      233.43      283.20     33.48 o 
  10   1  13        2.77        2.46     32.67 o 
  11   1  13      115.24      103.12     32.85 o 
  12   1  13       40.63       -2.49     29.80 o 
  13   1  13        5.75       11.33     34.50 o 
  14   1  13      132.76       92.83     40.45 o 
  15   1  13       14.88       20.01     38.52 o 
  16   1  13       10.02       71.87     48.21 o 
 -17   2  13       46.30      -19.85     58.08 o 
 -16   2  13      180.93      232.21     54.86 o 
 -15   2  13      142.90      148.41     44.67 o 
 -14   2  13       21.66        1.23     37.34 o 
 -13   2  13     1152.04     1039.87     62.09 o 
 -12   2  13       64.32       89.14     32.87 o 
 -11   2  13       16.36      -38.01     26.94 o 
 -10   2  13     2848.77     2685.08     69.53 o 
  -9   2  13      654.28      747.05     37.95 o 
  -8   2  13     2008.09     2054.06     50.32 o 
  -7   2  13     2160.97     2075.99     58.23 o 
  -6   2  13      822.18      879.40     41.68 o 
  -5   2  13     3102.50     2976.05     76.10 o 
  -4   2  13     3398.86     3248.13     78.16 o 
  -3   2  13        1.69        0.42     24.36 o 
  -2   2  13      269.56      228.15     30.41 o 
  -1   2  13     6049.28     5843.16    108.92 o 
   0   2  13      645.10      713.98     52.95 o 
   1   2  13     2242.33     2234.68     77.74 o 
   2   2  13      874.06      897.50     58.54 o 
   3   2  13      692.87      681.17     32.28 o 
   4   2  13     3823.60     3829.59     84.46 o 
   5   2  13      528.05      543.16     37.70 o 
   6   2  13       14.59       13.34     26.35 o 
   7   2  13      551.50      597.58     43.47 o 
   8   2  13      817.29      787.24     71.66 o 
   9   2  13      178.01      143.84     31.49 o 
  10   2  13      478.08      454.11     45.25 o 
  11   2  13       80.69      104.94     38.19 o 
  12   2  13      184.57      130.51     36.68 o 
  13   2  13      342.09      429.53     61.81 o 
  14   2  13       40.11       30.68     41.38 o 
  15   2  13       80.25       68.25     49.14 o 
  16   2  13      177.03      192.02     56.71 o 
 -17   3  13       94.55        9.18     61.00 o 
 -16   3  13       47.44       29.20     55.96 o 
 -15   3  13      643.52      751.57     80.70 o 
 -14   3  13      189.84      259.32     60.28 o 
 -13   3  13       50.96       46.67     42.12 o 
 -12   3  13      819.09      791.99     50.03 o 
 -11   3  13     1909.04     1924.53    108.60 o 
 -10   3  13       76.80      100.56     32.14 o 
  -9   3  13      225.65      270.90     31.90 o 
  -8   3  13     3506.47     3457.56     98.56 o 
  -7   3  13      177.64      153.83     42.87 o 
  -6   3  13     3771.74     3485.69     85.83 o 
  -5   3  13     2054.30     2150.88     66.70 o 
  -4   3  13       79.05      163.01     31.85 o 
  -3   3  13    11044.24    10328.96    170.25 o 
  -2   3  13     3482.48     3091.37     75.69 o 
  -1   3  13     1385.22     1280.22     62.29 o 
   0   3  13     5357.73     5230.99    133.74 o 
   1   3  13     4158.79     3769.87    101.62 o 
   2   3  13     3036.93     2869.05     80.83 o 
   3   3  13     2432.93     2347.76     75.12 o 
   4   3  13       41.04       19.78     22.43 o 
   5   3  13     4003.66     4086.69    118.64 o 
   6   3  13     2121.72     2133.08     64.87 o 
   7   3  13       22.96      -13.77     28.81 o 
   8   3  13      929.32     1028.47     56.99 o 
   9   3  13      564.65      710.59     45.43 o 
  10   3  13        1.43      -13.80     27.09 o 
  11   3  13      855.06      841.37     52.05 o 
  12   3  13      371.27      295.75     40.57 o 
  13   3  13       16.08       57.63     38.75 o 
  14   3  13      508.56      543.20     62.66 o 
  15   3  13       36.08      -47.54     46.40 o 
  16   3  13       43.37       24.33    109.89 o 
 -17   4  13       64.14       15.85     61.56 o 
 -16   4  13      167.03      227.32    100.46 o 
 -15   4  13      218.52      207.20     65.16 o 
 -14   4  13       20.30       55.51     48.63 o 
 -13   4  13      988.71     1048.62     74.99 o 
 -12   4  13      199.39      238.53     48.82 o 
 -11   4  13       11.85       87.03     41.66 o 
 -10   4  13     1874.78     1917.04    100.30 o 
  -9   4  13      566.64      548.21     54.87 o 
  -8   4  13     1024.40     1096.92     87.48 o 
  -7   4  13     1033.95     1056.97     57.29 o 
  -6   4  13     1023.36     1070.46     55.75 o 
  -5   4  13     3608.73     3553.97    117.28 o 
  -4   4  13     2992.54     2941.76     77.40 o 
  -3   4  13      304.22      295.05     35.68 o 
  -2   4  13     2459.94     2422.34     64.04 o 
  -1   4  13     7109.58     6556.95    139.08 o 
   0   4  13       20.88       17.65     38.65 o 
   1   4  13     3787.66     3792.00     92.60 o 
   2   4  13     1474.07     1307.20     61.81 o 
   3   4  13     1036.81      915.85     66.95 o 
   4   4  13     3421.79     3241.73    109.16 o 
   5   4  13      862.17      827.84     68.15 o 
   6   4  13      182.93      200.49     34.19 o 
   7   4  13     1495.96     1604.00     62.65 o 
   8   4  13      550.37      601.58     56.97 o 
   9   4  13     1591.84     1688.32     70.45 o 
  10   4  13      844.71      833.57     80.46 o 
  11   4  13       16.35       14.90     34.93 o 
  12   4  13      346.06      360.57     47.92 o 
  13   4  13      491.34      453.64     52.26 o 
  14   4  13       12.50      -46.14     72.64 o 
  15   4  13       62.87       28.67     79.11 o 
 -16   5  13       20.85     -104.22     69.48 o 
 -15   5  13      234.50      252.58     68.00 o 
 -14   5  13      255.03      188.87     54.64 o 
 -13   5  13       55.08      128.02     49.05 o 
 -12   5  13      567.63      461.92     57.60 o 
 -11   5  13     1357.96     1342.83     78.47 o 
 -10   5  13       29.52       43.91     45.88 o 
  -9   5  13      729.74      745.00     56.46 o 
  -8   5  13     1077.88     1267.78     80.32 o 
  -7   5  13      547.98      532.26     42.64 o 
  -6   5  13     1531.38     1734.81     61.64 o 
  -5   5  13      846.00      783.09     45.78 o 
  -4   5  13      113.60      126.33     31.60 o 
  -3   5  13     4857.34     4741.27     94.01 o 
  -2   5  13      951.53      984.67     48.96 o 
  -1   5  13      885.25      924.08     54.22 o 
   0   5  13     2015.29     1961.30     77.88 o 
   1   5  13      111.08      131.98     41.16 o 
   2   5  13      320.20      314.66     43.35 o 
   3   5  13     1042.54      941.35     59.65 o 
   4   5  13        1.99       13.43     44.51 o 
   5   5  13      953.84      927.52     69.60 o 
   6   5  13     2018.20     2220.06     97.89 o 
   7   5  13        0.06      -73.07     48.71 o 
   8   5  13      166.42      172.37     51.63 o 
   9   5  13      550.33      756.81    104.94 o 
  10   5  13        9.02       36.78     45.57 o 
  11   5  13      683.76      637.20     72.08 o 
  12   5  13      171.38      205.38     86.00 o 
  13   5  13       40.60       -1.44     54.60 o 
  14   5  13      166.95      101.70     62.57 o 
  15   5  13       79.12       11.64    105.46 o 
 -16   6  13        9.72      -22.37    102.27 o 
 -15   6  13       55.58      -40.80     71.08 o 
 -14   6  13        1.02      -29.00     66.78 o 
 -13   6  13      146.32      232.72     63.47 o 
 -12   6  13      194.15      261.86     68.96 o 
 -11   6  13      103.99      136.04     45.24 o 
 -10   6  13      424.29      317.86     51.68 o 
  -9   6  13       83.55       89.30     66.25 o 
  -8   6  13        3.17      -24.40     33.28 o 
  -7   6  13     1015.48     1039.18     58.57 o 
  -6   6  13      833.28      830.96     53.15 o 
  -5   6  13     1028.77     1055.92     52.76 o 
  -4   6  13      844.49      872.31     48.52 o 
  -3   6  13       71.70       84.47     31.01 o 
  -2   6  13      299.13      246.73     42.54 o 
  -1   6  13      386.20      237.45     41.42 o 
   0   6  13      356.86      340.04     41.35 o 
   1   6  13     1267.37     1280.16     67.18 o 
   2   6  13      750.89      792.71     55.84 o 
   3   6  13      845.05      896.69     58.06 o 
   4   6  13     1302.69     1034.28     99.88 o 
   5   6  13      342.86      286.79     74.47 o 
   6   6  13        1.91      -82.86     55.24 o 
   7   6  13      190.19       96.25     70.56 o 
   8   6  13      261.03      339.67    114.25 o 
   9   6  13       33.78       88.99     71.89 o 
  10   6  13      169.80      269.07     83.49 o 
  11   6  13        4.01       -7.06     71.36 o 
  12   6  13       32.38      115.85     82.51 o 
  13   6  13      122.36      126.64     84.52 o 
  14   6  13        1.60       58.68     62.04 o 
 -15   7  13        0.19      -65.59     84.69 o 
 -14   7  13       23.65       49.95     91.88 o 
 -13   7  13        2.56      -72.96     64.37 o 
 -12   7  13        0.01      -91.80     61.20 o 
 -11   7  13       14.88       40.21     69.99 o 
 -10   7  13      213.34      174.43     47.44 o 
  -9   7  13      102.57       24.46     40.91 o 
  -8   7  13      105.68      136.87     40.26 o 
  -7   7  13       37.54       83.83     50.41 o 
  -6   7  13       23.27       55.70     34.75 o 
  -5   7  13      110.35      105.81     36.48 o 
  -4   7  13       13.38       61.58     34.65 o 
  -3   7  13       55.49       72.82     30.15 o 
  -2   7  13      394.62      340.84     43.95 o 
  -1   7  13        0.33      -46.84     31.23 o 
   0   7  13      718.86      702.18     52.92 o 
   1   7  13       10.83       42.14     58.67 o 
   2   7  13       12.61       41.79     58.24 o 
   3   7  13      339.15      427.34     79.17 o 
   4   7  13      101.26      109.85     78.30 o 
   5   7  13       12.47       71.95     66.04 o 
   6   7  13       62.50      120.98     71.42 o 
   7   7  13      103.36      122.70     72.08 o 
   8   7  13       28.42       60.26     71.21 o 
   9   7  13        1.56      -72.20     67.52 o 
  10   7  13       15.64     -104.70     69.80 o 
  11   7  13        1.52      -17.57     76.02 o 
  12   7  13        1.18       -7.29     76.56 o 
  13   7  13        0.08      -83.95     77.94 o 
 -14   8  13       24.28      -77.62    157.40 o 
 -13   8  13       77.21       29.45     78.49 o 
 -12   8  13       35.38       76.60     73.21 o 
 -11   8  13        5.22      147.03     74.47 o 
 -10   8  13       69.54      -33.56     67.52 o 
  -9   8  13        8.41       33.26     65.95 o 
  -8   8  13      354.71      324.28     52.58 o 
  -7   8  13       10.94       36.37     34.44 o 
  -6   8  13       20.03       16.74     32.99 o 
  -5   8  13      289.32      358.08     44.58 o 
  -4   8  13        0.15        4.07     27.09 o 
  -3   8  13        3.28        4.04     34.75 o 
  -2   8  13       16.41        4.29     41.56 o 
  -1   8  13      117.87      226.37     64.38 o 
   0   8  13       38.15       53.14     56.80 o 
   1   8  13       19.33       51.93    130.23 o 
   2   8  13       28.08      127.30     69.51 o 
   3   8  13        5.58      -35.51     60.73 o 
   4   8  13      125.65       91.96     67.17 o 
   5   8  13        2.74       45.28     68.30 o 
   6   8  13       10.09       21.72     66.21 o 
   7   8  13       36.57      116.94     75.68 o 
   8   8  13       74.23      119.44     88.69 o 
   9   8  13       21.13      175.07     79.37 o 
  10   8  13        2.72       45.67     76.35 o 
  11   8  13        8.03        8.29     83.25 o 
  12   8  13       28.25      212.51     94.10 o 
 -13   9  13        0.03     -100.47    108.66 o 
 -12   9  13      163.02      163.22    100.67 o 
 -11   9  13      191.87       95.57     79.37 o 
 -10   9  13       81.09      128.32     89.48 o 
  -9   9  13       66.54       82.67     70.76 o 
  -8   9  13      386.40      370.63     68.17 o 
  -7   9  13       17.66        2.39     79.66 o 
  -6   9  13      427.62      452.30     56.34 o 
  -5   9  13      116.08      126.75     44.43 o 
  -4   9  13        4.90       20.95     38.69 o 
  -3   9  13      614.55      554.67     82.47 o 
  -2   9  13       16.85      -23.38     45.67 o 
  -1   9  13      122.28      138.71     81.50 o 
   0   9  13      200.59      286.63     70.29 o 
   1   9  13       87.99       32.35     60.65 o 
   2   9  13      326.83      177.71     93.48 o 
   3   9  13      332.73      345.72     81.14 o 
   4   9  13       13.01        9.35     64.81 o 
   5   9  13      243.81      352.73     86.30 o 
   6   9  13      390.78      420.00    174.98 o 
   7   9  13       35.49      -32.11    105.46 o 
   8   9  13        2.33       -7.55     75.10 o 
   9   9  13      125.57      201.45     87.56 o 
  10   9  13        0.01     -112.47     74.98 o 
  11   9  13       80.27      152.60     92.65 o 
 -11  10  13       12.55       65.90     82.77 o 
 -10  10  13      306.39      292.10     92.14 o 
  -9  10  13      101.77       93.69     61.69 o 
  -8  10  13      251.13      247.11    325.98 o 
  -7  10  13      230.87      181.29     79.46 o 
  -6  10  13      151.98      110.56    179.77 o 
  -5  10  13      276.71      244.92     62.75 o 
  -4  10  13      605.97      671.70     79.03 o 
  -3  10  13       65.66       64.96     55.77 o 
  -2  10  13      379.40      397.97     57.30 o 
  -1  10  13     1145.78     1285.62    104.50 o 
   0  10  13       73.33       24.53     54.49 o 
   1  10  13      519.10      584.88     75.16 o 
   2  10  13      237.81      409.52     76.94 o 
   3  10  13       21.11       44.07     57.11 o 
   4  10  13      685.65      718.95     83.77 o 
   5  10  13       34.84       61.84     61.54 o 
   6  10  13        1.44       30.78    122.24 o 
   7  10  13      419.48      364.99     97.69 o 
   8  10  13       35.75      161.68     86.98 o 
   9  10  13      126.47      248.44    279.64 o 
  10  10  13       43.45      -19.10     83.04 o 
  -9  11  13      117.92      -87.06     72.94 o 
  -8  11  13      238.68      169.43     88.93 o 
  -7  11  13       21.79       81.50     80.61 o 
  -6  11  13      376.30      363.57     93.46 o 
  -5  11  13       66.25       82.17     61.01 o 
  -4  11  13       11.24        7.61     56.87 o 
  -3  11  13      637.50      651.37     82.34 o 
  -2  11  13      201.71      227.90     67.89 o 
  -1  11  13       95.48      114.63     64.50 o 
   0  11  13      467.01      401.02     93.49 o 
   1  11  13      177.06      244.94     83.49 o 
   2  11  13      253.21      197.04     62.63 o 
   3  11  13       90.38      182.22     63.40 o 
   4  11  13       60.20       13.79     60.50 o 
   5  11  13      218.16      310.34     86.91 o 
   6  11  13      279.29      446.38     97.09 o 
   7  11  13       17.82      -24.14    148.61 o 
   8  11  13       34.22      104.98     85.85 o 
  -7  12  13      195.35      151.08     88.22 o 
  -6  12  13        6.67       94.71    123.04 o 
  -5  12  13      103.19      295.62     92.79 o 
  -4  12  13      326.95      218.04     67.94 o 
  -3  12  13        0.26        3.13     61.76 o 
  -2  12  13      173.05      294.92     73.08 o 
  -1  12  13      196.96      118.00     70.11 o 
   0  12  13        3.44       25.49     82.77 o 
   1  12  13       77.23      144.12     83.04 o 
   2  12  13      215.62      305.09     89.78 o 
   3  12  13        1.89       88.61     87.56 o 
   4  12  13      379.76      537.90    216.52 o 
   5  12  13       41.93      146.13     80.50 o 
 -17   0  14       48.80      164.59    124.64 o 
 -16   0  14      611.60      795.78    172.58 o 
 -15   0  14      162.77       -3.20    111.86 o 
 -14   0  14      424.00      494.56     89.82 o 
 -13   0  14      676.96      813.54    100.58 o 
 -12   0  14      362.09      347.91     59.26 o 
 -11   0  14     2310.15     2317.92     86.11 o 
 -10   0  14        7.63        3.44     35.72 o 
  -9   0  14      340.85      323.21     42.28 o 
  -8   0  14     7438.15     6873.96    139.78 o 
  -7   0  14      239.91      320.30     44.70 o 
  -6   0  14     1496.77     1532.27    119.85 o 
  -5   0  14     1933.12     1853.44    107.87 o 
  -4   0  14     1992.65     1928.65    177.37 o 
  -3   0  14     4401.49     4417.32    157.60 o 
  -2   0  14     1869.95     1774.07    105.20 o 
  -1   0  14        3.08      -37.45     44.86 o 
   0   0  14     3005.56     2716.50    122.12 o 
   1   0  14     4356.97     4482.45    162.13 o 
   2   0  14     2067.64     1917.09    112.88 o 
   3   0  14     1805.05     1734.41     68.65 o 
   4   0  14     3585.43     3435.64    118.63 o 
   5   0  14      294.17      336.70     50.09 o 
   6   0  14     3891.24     3802.50    187.76 o 
   7   0  14      458.28      355.93    103.87 o 
   8   0  14       95.26       96.16     48.13 o 
   9   0  14     1255.76     1345.88     69.55 o 
  10   0  14       78.30       -8.46     35.29 o 
  11   0  14      768.89      783.65     59.82 o 
  12   0  14      367.02      435.28     62.83 o 
  13   0  14       24.51      -10.70     48.71 o 
  14   0  14      266.10      196.77     60.23 o 
  15   0  14      300.36      282.93     66.50 o 
  16   0  14       35.54       99.14    105.46 o 
 -17   1  14        0.36      -24.06     83.52 o 
 -16   1  14      224.20      369.13    100.56 o 
 -15   1  14      167.40      236.61     68.27 o 
 -14   1  14       32.10       49.78     46.05 o 
 -13   1  14     1301.33     1427.64    101.91 o 
 -12   1  14      323.12      315.77     52.87 o 
 -11   1  14      184.42      137.99     35.46 o 
 -10   1  14     3247.42     3206.00     80.93 o 
  -9   1  14     1749.41     1722.33     61.49 o 
  -8   1  14       16.42       29.10     33.66 o 
  -7   1  14      194.88      212.14     30.87 o 
  -6   1  14     3933.34     3557.09    101.78 o 
  -5   1  14     1707.92     1467.88     57.60 o 
  -4   1  14     4742.28     4520.23     95.36 o 
  -3   1  14     2715.00     2604.62    101.95 o 
  -2   1  14      239.63      295.58     41.79 o 
  -1   1  14     5412.14     5012.85    130.54 o 
   0   1  14      677.49      608.09     52.26 o 
   1   1  14       18.86        9.95     36.44 o 
   2   1  14     4746.32     4583.15    117.45 o 
   3   1  14      901.36      903.90     48.17 o 
   4   1  14     3727.06     3615.82     87.79 o 
   5   1  14     1612.18     1534.67     58.50 o 
   6   1  14      251.87      267.17     36.52 o 
   7   1  14     2973.48     2740.24     66.54 o 
   8   1  14     1132.74     1274.14     52.82 o 
   9   1  14       26.83       18.98     31.23 o 
  10   1  14      578.27      632.44     46.34 o 
  11   1  14      405.33      366.31     40.19 o 
  12   1  14      131.31      161.07     37.14 o 
  13   1  14      412.49      406.25     50.01 o 
  14   1  14      163.68      168.47     49.57 o 
  15   1  14       25.56        9.58     60.06 o 
 -17   2  14       36.54        3.30     78.38 o 
 -16   2  14      270.95      247.70     66.23 o 
 -15   2  14       84.70       75.59     57.43 o 
 -14   2  14      152.47      116.62     54.66 o 
 -13   2  14      109.94      152.44     49.09 o 
 -12   2  14       79.02       57.02     39.94 o 
 -11   2  14      222.07      288.34     43.66 o 
 -10   2  14       58.12      109.43     33.12 o 
  -9   2  14      103.92      157.96     33.17 o 
  -8   2  14     3104.73     2917.82     73.24 o 
  -7   2  14        0.89       -1.23     29.98 o 
  -6   2  14     1801.10     1781.22     69.30 o 
  -5   2  14      835.07      797.17     47.60 o 
  -4   2  14      776.87      830.34     46.37 o 
  -3   2  14     2244.99     2156.76     63.88 o 
  -2   2  14     3087.02     3072.54     97.35 o 
  -1   2  14      232.56      220.05     36.55 o 
   0   2  14     3382.39     3241.65     95.71 o 
   1   2  14     1074.33     1069.28     91.64 o 
   2   2  14      251.72      252.60     44.96 o 
   3   2  14     1781.72     1832.25     80.37 o 
   4   2  14     1690.08     1671.25    166.80 o 
   5   2  14     1699.30     1546.49     87.23 o 
   6   2  14     2526.29     2305.61    140.43 o 
   7   2  14       37.22       84.19     37.29 o 
   8   2  14      203.66      239.56     34.95 o 
   9   2  14      421.46      278.58     55.71 o 
  10   2  14      242.33      258.18     40.20 o 
  11   2  14      267.25      140.88     72.84 o 
  12   2  14      229.26      288.79     52.31 o 
  13   2  14       34.16      143.00     57.58 o 
  14   2  14      138.26      196.82     92.72 o 
  15   2  14      128.24      151.79     78.21 o 
 -17   3  14        0.29       -7.64     61.31 o 
 -16   3  14        0.05       12.84     57.58 o 
 -15   3  14       38.54       42.07     57.80 o 
 -14   3  14        8.59      -44.25     53.57 o 
 -13   3  14       17.87       12.20     43.41 o 
 -12   3  14       52.23       33.52     39.87 o 
 -11   3  14       94.47      113.91     40.40 o 
 -10   3  14      222.39      166.76     38.85 o 
  -9   3  14       56.68       47.96     34.51 o 
  -8   3  14      124.47      183.16     38.01 o 
  -7   3  14       65.49       35.07     32.19 o 
  -6   3  14      314.89      396.81     40.58 o 
  -5   3  14      171.89      141.89     32.56 o 
  -4   3  14     1501.39     1449.01     59.03 o 
  -3   3  14      986.11      971.02     49.98 o 
  -2   3  14      198.10      132.69     31.06 o 
  -1   3  14      715.24      733.67     49.88 o 
   0   3  14      317.68      362.38     45.85 o 
   1   3  14      182.01      125.63     39.26 o 
   2   3  14      237.45      228.58     59.74 o 
   3   3  14      112.94       59.34     35.90 o 
   4   3  14       86.43       76.43     41.29 o 
   5   3  14      383.14      321.82     52.91 o 
   6   3  14      346.64      308.86     54.65 o 
   7   3  14       50.30       54.71     79.18 o 
   8   3  14      273.19      276.42     55.95 o 
   9   3  14       60.28       90.82     52.89 o 
  10   3  14        2.48       32.03     40.15 o 
  11   3  14       53.69        8.43     41.64 o 
  12   3  14        2.48      -41.39     48.16 o 
  13   3  14       65.59       86.72    102.92 o 
  14   3  14        3.87        6.64     87.89 o 
  15   3  14        0.02      102.38    111.86 o 
 -16   4  14        3.86        6.18     61.30 o 
 -15   4  14       15.28      -17.85     57.41 o 
 -14   4  14        1.55      -67.88     45.36 o 
 -13   4  14        3.47      -32.24     39.83 o 
 -12   4  14        1.54      -31.93     41.39 o 
 -11   4  14       83.61      125.04     45.96 o 
 -10   4  14        0.12        6.32     40.72 o 
  -9   4  14       31.35       28.14     39.18 o 
  -8   4  14      261.34      285.22     41.46 o 
  -7   4  14       22.84       43.95     33.40 o 
  -6   4  14      350.37      397.48     40.90 o 
  -5   4  14      180.32      145.52     34.30 o 
  -4   4  14        9.64        1.07     29.04 o 
  -3   4  14      326.21      291.15     36.62 o 
  -2   4  14       17.52       27.30     29.66 o 
  -1   4  14        2.79      -29.71     26.92 o 
   0   4  14        5.09       -8.02     32.42 o 
   1   4  14      410.90      418.98     44.37 o 
   2   4  14      761.78      848.76     59.58 o 
   3   4  14       31.46      -39.17     35.39 o 
   4   4  14        5.10       -4.59     36.60 o 
   5   4  14       61.67       64.27     43.62 o 
   6   4  14       35.99      -13.32     44.55 o 
   7   4  14       35.80       92.94     46.85 o 
   8   4  14       29.01       35.10     73.46 o 
   9   4  14        0.08       -6.34     46.07 o 
  10   4  14        0.08       73.93     67.79 o 
  11   4  14        6.19       25.37     54.18 o 
  12   4  14       26.69       21.52     50.48 o 
  13   4  14        0.52      -21.09     51.27 o 
  14   4  14       10.05      -76.50     69.88 o 
  15   4  14        2.12      -11.19    115.85 o 
 -16   5  14        7.13      -96.60     78.30 o 
 -15   5  14       64.09       61.88     98.20 o 
 -14   5  14        3.19       54.21     51.79 o 
 -13   5  14      162.17      224.94     53.60 o 
 -12   5  14        6.63       -2.04     42.72 o 
 -11   5  14       11.43       49.78     52.03 o 
 -10   5  14      215.11      158.06     63.89 o 
  -9   5  14      270.90      252.41     42.81 o 
  -8   5  14      130.68       94.47     37.29 o 
  -7   5  14       45.88       14.15     30.68 o 
  -6   5  14      171.09      150.30     34.24 o 
  -5   5  14      201.90      217.77     34.84 o 
  -4   5  14      686.30      713.31     46.24 o 
  -3   5  14      748.05      770.11     56.83 o 
  -2   5  14       48.29       87.59     31.28 o 
  -1   5  14     2870.38     2851.48     83.39 o 
   0   5  14        7.50      -34.69     32.48 o 
   1   5  14      250.37      239.28     43.90 o 
   2   5  14       33.20      124.73     34.58 o 
   3   5  14      189.80      209.09     57.20 o 
   4   5  14     1232.79     1117.20     67.15 o 
   5   5  14       58.29      101.39     52.94 o 
   6   5  14       29.93       66.92     51.27 o 
   7   5  14      907.90     1019.82    105.06 o 
   8   5  14      303.43      405.66     82.77 o 
   9   5  14       18.48       85.65     70.51 o 
  10   5  14      164.07      128.63    123.84 o 
  11   5  14      156.55      258.26     84.79 o 
  12   5  14       22.92       25.62     54.18 o 
  13   5  14       29.55       68.88     57.52 o 
  14   5  14       66.58      119.35     64.99 o 
 -15   6  14      132.30      153.92     84.13 o 
 -14   6  14      167.75      102.22    135.83 o 
 -13   6  14      145.56      172.37     52.43 o 
 -12   6  14      199.09      228.14     66.89 o 
 -11   6  14      716.74      710.50     65.59 o 
 -10   6  14        1.20       70.81     68.27 o 
  -9   6  14      210.21      285.52     49.34 o 
  -8   6  14      561.58      581.53     53.38 o 
  -7   6  14       69.36      121.96     37.66 o 
  -6   6  14     1017.46     1052.76     54.75 o 
  -5   6  14      692.02      740.23     48.09 o 
  -4   6  14      346.52      374.79     41.23 o 
  -3   6  14     2050.17     2034.16     65.47 o 
  -2   6  14      559.80      634.53     45.07 o 
  -1   6  14       24.92      -21.47     29.84 o 
   0   6  14      167.09       84.09     37.33 o 
   1   6  14     2890.58     3062.09    103.50 o 
   2   6  14      934.40     1028.99     69.88 o 
   3   6  14      716.22      868.98     78.19 o 
   4   6  14      499.29      685.93    232.50 o 
   5   6  14      123.77      245.73     72.29 o 
   6   6  14     1165.47     1404.93    119.20 o 
   7   6  14      194.54      236.95     73.34 o 
   8   6  14       56.98     -115.14     81.50 o 
   9   6  14      780.82      783.34    105.64 o 
  10   6  14       28.68      128.40     75.19 o 
  11   6  14      212.59      185.71     81.35 o 
  12   6  14      133.93      260.68     89.78 o 
  13   6  14       46.61      129.80     64.33 o 
 -14   7  14        9.54       24.73     74.47 o 
 -13   7  14      442.18      693.14    246.88 o 
 -12   7  14      258.14      132.93     76.78 o 
 -11   7  14        0.17       27.94     50.94 o 
 -10   7  14      831.58      967.84    105.57 o 
  -9   7  14      824.84      884.92     63.40 o 
  -8   7  14        1.62       25.07     49.59 o 
  -7   7  14      283.21      273.25     42.59 o 
  -6   7  14      865.35      952.82     59.28 o 
  -5   7  14      472.08      586.80     50.38 o 
  -4   7  14     1800.29     1891.24     65.87 o 
  -3   7  14      303.84      329.04     39.74 o 
  -2   7  14      153.59      128.02     32.65 o 
  -1   7  14     2666.70     2636.94     96.55 o 
   0   7  14       15.05       18.80     35.02 o 
   1   7  14      253.65      236.80     67.93 o 
   2   7  14     1610.60     1624.74    120.13 o 
   3   7  14      294.37      266.80     73.69 o 
   4   7  14     1438.14     1614.95    124.29 o 
   5   7  14     1048.58     1118.92    146.21 o 
   6   7  14       10.85       50.37     73.51 o 
   7   7  14      791.02      754.88    100.49 o 
   8   7  14      492.61      583.63     96.04 o 
   9   7  14       27.54       67.26     73.49 o 
  10   7  14      108.78      110.42     88.69 o 
  11   7  14      338.99      454.90     97.49 o 
  12   7  14       21.68       78.05     83.49 o 
  13   7  14      249.57      275.95     99.22 o 
 -13   8  14       84.76       97.31    166.19 o 
 -12   8  14       58.15      107.13     76.36 o 
 -11   8  14      391.09      339.04     97.47 o 
 -10   8  14      167.12      122.29     61.32 o 
  -9   8  14       17.20      -21.30     51.89 o 
  -8   8  14      868.70     1004.35     65.93 o 
  -7   8  14      247.35      326.03     42.67 o 
  -6   8  14      335.98      289.63     44.10 o 
  -5   8  14      742.68      702.10     78.36 o 
  -4   8  14      218.68      210.18     40.62 o 
  -3   8  14      802.03      865.11     57.39 o 
  -2   8  14      635.82      663.88     62.42 o 
  -1   8  14      132.67      183.76     64.49 o 
   0   8  14      898.62      949.81    155.00 o 
   1   8  14     1332.68     1255.02    108.03 o 
   2   8  14      192.58      304.25     74.98 o 
   3   8  14      861.76      717.73     93.05 o 
   4   8  14      571.51      584.96     91.34 o 
   5   8  14       85.87       85.97     92.68 o 
   6   8  14      873.14     1196.72    118.64 o 
   7   8  14      178.11      451.34     90.95 o 
   8   8  14       85.71      161.78    166.19 o 
   9   8  14      454.10      503.91     98.28 o 
  10   8  14        0.88      123.10     81.45 o 
  11   8  14       98.33      288.01    153.40 o 
  12   8  14      128.23      124.03     92.89 o 
 -12   9  14      149.01       79.33     78.49 o 
 -11   9  14        4.07      111.61    196.55 o 
 -10   9  14      104.52      183.26     74.69 o 
  -9   9  14      292.15      229.51     77.73 o 
  -8   9  14       38.86       54.03     55.42 o 
  -7   9  14       68.71      -39.68     51.23 o 
  -6   9  14      245.70      269.77     52.61 o 
  -5   9  14       30.37       59.35     41.42 o 
  -4   9  14      817.19      833.85     62.28 o 
  -3   9  14      411.29      415.42     57.20 o 
  -2   9  14       34.85       84.09     50.27 o 
  -1   9  14     1054.67      997.01    101.02 o 
   0   9  14       52.38       45.42     61.43 o 
   1   9  14       40.70      104.72     66.55 o 
   2   9  14      363.89      419.63     84.04 o 
   3   9  14      110.24       53.88     65.27 o 
   4   9  14      386.99      494.94     91.34 o 
   5   9  14      329.44      254.56     80.13 o 
   6   9  14        0.64       59.00    103.87 o 
   7   9  14      332.93      398.88     91.96 o 
   8   9  14      138.90      179.14     82.08 o 
   9   9  14        0.29      126.83     83.04 o 
  10   9  14      112.96      122.78     93.48 o 
 -11  10  14       23.11      -27.42     62.33 o 
 -10  10  14       40.36      100.69     67.42 o 
  -9  10  14        7.94      107.22     77.57 o 
  -8  10  14       53.34      127.76     77.17 o 
  -7  10  14       13.78       59.05     72.09 o 
  -6  10  14       41.26       95.63     72.94 o 
  -5  10  14      140.26      177.88     64.23 o 
  -4  10  14       15.60       86.74     63.38 o 
  -3  10  14       38.26      115.42     60.32 o 
  -2  10  14      344.10      308.98     56.66 o 
  -1  10  14       22.07      -46.30     45.60 o 
   0  10  14       90.89      136.92     58.51 o 
   1  10  14      112.13      144.71     59.87 o 
   2  10  14        2.93       31.66     99.88 o 
   3  10  14       30.69       72.69     58.38 o 
   4  10  14       56.34      125.58     78.12 o 
   5  10  14        0.80       53.96     59.84 o 
   6  10  14      180.84       74.17    114.25 o 
   7  10  14       62.23      159.33     83.04 o 
   8  10  14       34.96       15.50     79.51 o 
   9  10  14       55.63       -3.05     96.68 o 
  -8  11  14       32.75       95.86     85.60 o 
  -7  11  14        0.65      -83.96     73.23 o 
  -6  11  14        1.17       -3.32     79.51 o 
  -5  11  14        3.13       -4.47     60.23 o 
  -4  11  14       49.94       10.84     77.88 o 
  -3  11  14        9.91      -86.94     57.96 o 
  -2  11  14        7.55       15.71     59.68 o 
  -1  11  14       23.35      118.25     91.52 o 
   0  11  14       37.28       85.37     80.01 o 
   1  11  14       16.58      -10.98     56.86 o 
   2  11  14       44.21      -16.56     58.13 o 
   3  11  14       11.52       80.10     60.59 o 
   4  11  14       57.33      136.44     96.27 o 
   5  11  14        0.48       79.01    101.47 o 
   6  11  14        7.07      174.31     82.58 o 
   7  11  14        0.78      -12.48     79.61 o 
  -5  12  14        0.08       60.08     81.63 o 
  -4  12  14        2.23       76.25     75.06 o 
  -3  12  14       64.64       67.00     64.68 o 
  -2  12  14        1.03      -29.35     61.76 o 
  -1  12  14        1.14        1.61     64.69 o 
   0  12  14        0.42       46.42    107.86 o 
   1  12  14       18.35      105.82     88.56 o 
   2  12  14        1.34       85.66    168.58 o 
   3  12  14       21.12      -23.48    127.04 o 
 -17   1  15       17.39      115.01     94.41 o 
 -16   1  15       73.37       90.00     89.82 o 
 -15   1  15        2.76     -130.79    118.25 o 
 -14   1  15      100.79      117.62    171.78 o 
 -13   1  15      305.01      211.57     84.72 o 
 -12   1  15        7.83       16.02     53.46 o 
 -11   1  15      748.74      696.81     71.50 o 
 -10   1  15       70.09       38.41     43.52 o 
  -9   1  15        0.33      -11.79     39.04 o 
  -8   1  15      189.84      181.72     44.28 o 
  -7   1  15        0.50      -10.21     35.38 o 
  -6   1  15       58.90       37.84     43.74 o 
  -5   1  15       66.45       42.03     37.00 o 
  -4   1  15      105.03      115.62     41.75 o 
  -3   1  15      873.17      727.67     57.29 o 
  -2   1  15      171.21      248.91     43.46 o 
  -1   1  15      111.17       50.10     36.77 o 
   0   1  15      216.65      199.17     42.90 o 
   1   1  15      497.46      467.13     50.51 o 
   2   1  15       82.64      102.00     41.75 o 
   3   1  15       15.80        8.44     39.18 o 
   4   1  15      398.90      432.18     53.63 o 
   5   1  15       79.55      100.90     55.33 o 
   6   1  15      342.44      399.01     70.45 o 
   7   1  15       97.79       27.96     48.02 o 
   8   1  15      147.55      221.36     43.52 o 
   9   1  15      502.12      462.22     51.44 o 
  10   1  15      111.43      158.53     38.53 o 
  11   1  15        8.38       36.90     34.71 o 
  12   1  15      163.63      113.70     56.64 o 
  13   1  15       69.60      181.71     77.24 o 
  14   1  15       20.66      154.60    127.84 o 
  15   1  15       28.62       95.46     85.30 o 
 -17   2  15       21.87      123.14     88.43 o 
 -16   2  15       19.63      -18.31     81.14 o 
 -15   2  15      109.48       -4.41     78.38 o 
 -14   2  15      152.52      318.05     93.21 o 
 -13   2  15      232.88      112.95     60.89 o 
 -12   2  15      134.34       74.43     58.22 o 
 -11   2  15      395.27      439.23     59.14 o 
 -10   2  15      277.35      251.60     66.43 o 
  -9   2  15      970.69     1089.62     99.64 o 
  -8   2  15       16.37       72.25     40.44 o 
  -7   2  15      100.51       86.83     48.74 o 
  -6   2  15     2745.69     2697.42    136.31 o 
  -5   2  15      199.71      157.67     41.65 o 
  -4   2  15      645.90      676.61     56.03 o 
  -3   2  15     1256.30     1195.64     69.08 o 
  -2   2  15       61.91       44.62     42.64 o 
  -1   2  15     3109.94     3096.81     96.25 o 
   0   2  15      758.77      700.23     61.58 o 
   1   2  15        8.88       -7.43     36.45 o 
   2   2  15     2385.98     2343.91     86.80 o 
   3   2  15     1228.34     1136.10     70.76 o 
   4   2  15     2145.82     2063.15    142.42 o 
   5   2  15      490.37      547.31     63.94 o 
   6   2  15      845.13      815.06     57.57 o 
   7   2  15      356.94      365.90     85.79 o 
   8   2  15      923.04      851.20     61.56 o 
   9   2  15       11.16       69.68     39.22 o 
  10   2  15      162.41      130.62     59.51 o 
  11   2  15      562.00      520.60     58.52 o 
  12   2  15        3.36      -51.87     40.83 o 
  13   2  15      168.02      237.04     62.43 o 
  14   2  15      163.60      207.73    134.23 o 
  15   2  15        6.59      207.73    137.42 o 
 -16   3  15      311.17      313.23    102.36 o 
 -15   3  15       18.29     -107.37     72.29 o 
 -14   3  15      226.80      198.35     86.43 o 
 -13   3  15      455.86      493.49     75.46 o 
 -12   3  15        1.46       19.93     52.37 o 
 -11   3  15     1241.08     1338.70     70.67 o 
 -10   3  15      274.97      380.31     47.39 o 
  -9   3  15      247.49      305.15     51.94 o 
  -8   3  15     2487.96     2468.94    104.52 o 
  -7   3  15      875.81      886.17     54.68 o 
  -6   3  15      892.70      891.71     53.60 o 
  -5   3  15      378.00      412.77     40.98 o 
  -4   3  15     1724.55     1622.05     63.39 o 
  -3   3  15     1758.52     1623.69     61.95 o 
  -2   3  15     1829.29     1624.77     61.97 o 
  -1   3  15     2175.23     2101.39     65.84 o 
   0   3  15      627.66      654.77     56.96 o 
   1   3  15     5491.04     5473.77    133.33 o 
   2   3  15      122.06      109.48     42.68 o 
   3   3  15      572.83      540.31     50.73 o 
   4   3  15     1551.07     1606.72     80.68 o 
   5   3  15        1.36       44.02     41.10 o 
   6   3  15     3177.99     2928.64    112.06 o 
   7   3  15      810.67      824.50     85.51 o 
   8   3  15       98.64       96.57     39.26 o 
   9   3  15     1351.02     1045.94     66.95 o 
  10   3  15      310.94      359.64     51.89 o 
  11   3  15       24.61       45.02     45.67 o 
  12   3  15      353.95      475.26     68.43 o 
  13   3  15      325.84      418.65     69.18 o 
  14   3  15      139.63       61.86     75.65 o 
 -16   4  15        0.08       -4.79    105.46 o 
 -15   4  15      281.48      284.15     94.30 o 
 -14   4  15      210.75      284.41     64.81 o 
 -13   4  15      234.72      224.84     57.70 o 
 -12   4  15      334.44      406.67     60.51 o 
 -11   4  15      428.65      390.44     56.31 o 
 -10   4  15      743.84      842.76     67.62 o 
  -9   4  15     1838.19     1932.19     79.19 o 
  -8   4  15        3.31       24.10     33.80 o 
  -7   4  15      461.71      464.88     46.18 o 
  -6   4  15     2297.30     2268.78     74.79 o 
  -5   4  15       93.38       75.79     33.47 o 
  -4   4  15     1803.00     1759.74     78.26 o 
  -3   4  15     2308.17     2045.21     68.44 o 
  -2   4  15      655.88      745.55     48.87 o 
  -1   4  15     3594.48     3641.71     82.71 o 
   0   4  15     1049.01     1052.78     60.73 o 
   1   4  15        0.36      -32.68     34.62 o 
   2   4  15     1030.91     1031.75     78.57 o 
   3   4  15     2587.57     2674.33     91.27 o 
   4   4  15     1592.32     1574.04     78.96 o 
   5   4  15     1808.40     1700.95     93.72 o 
   6   4  15     1924.05     1990.60     98.92 o 
   7   4  15      436.23      454.76     63.37 o 
   8   4  15     1532.84     1468.96    102.34 o 
   9   4  15       77.78      103.92     71.16 o 
  10   4  15       90.15      -38.33     48.26 o 
  11   4  15      920.65      855.52     91.29 o 
  12   4  15        0.65       55.47     54.59 o 
  13   4  15      237.77      285.91     76.43 o 
  14   4  15       81.88       31.07    162.19 o 
 -15   5  15       13.27      -47.71     70.94 o 
 -14   5  15       78.64      123.29     63.98 o 
 -13   5  15      485.29      627.21     62.85 o 
 -12   5  15        0.56      -44.66     44.96 o 
 -11   5  15      780.57      831.42     69.19 o 
 -10   5  15      288.25      427.59     57.19 o 
  -9   5  15       34.74       72.95     38.41 o 
  -8   5  15      625.25      756.27     50.67 o 
  -7   5  15      551.24      596.54     46.59 o 
  -6   5  15       61.15       57.61     31.99 o 
  -5   5  15      520.32      537.43     47.72 o 
  -4   5  15      533.55      517.32     42.89 o 
  -3   5  15      254.08      164.32     40.77 o 
  -2   5  15     2330.33     2422.42     69.88 o 
  -1   5  15      734.60      798.64     54.74 o 
   0   5  15       78.26      153.72     39.26 o 
   1   5  15     3467.95     3148.46     90.60 o 
   2   5  15       13.96       43.85     28.84 o 
   3   5  15      316.89      289.04     51.89 o 
   4   5  15      721.56      761.03     59.91 o 
   5   5  15      144.06      158.03     50.02 o 
   6   5  15     1263.88     1247.22    127.04 o 
   7   5  15     1081.74     1085.74    111.06 o 
   8   5  15       18.62       28.98     69.32 o 
   9   5  15      747.46      671.47     98.75 o 
  10   5  15      389.74      385.87     86.30 o 
  11   5  15      190.93      256.58     84.08 o 
  12   5  15       57.23      126.09     58.43 o 
  13   5  15      204.45      323.41     72.72 o 
 -15   6  15       44.58       31.22    140.62 o 
 -14   6  15       47.31       59.08     77.15 o 
 -13   6  15       70.47       86.42     55.14 o 
 -12   6  15      114.89       93.84     44.93 o 
 -11   6  15       96.00      145.73     45.33 o 
 -10   6  15      125.24       65.08     43.75 o 
  -9   6  15      234.51      334.73     51.93 o 
  -8   6  15        4.49       10.62     35.67 o 
  -7   6  15       19.92       17.29     35.84 o 
  -6   6  15       45.36       49.50     38.58 o 
  -5   6  15       61.61        5.74     32.11 o 
  -4   6  15      444.43      492.92     42.56 o 
  -3   6  15       97.80       71.74     34.28 o 
  -2   6  15        2.78      -13.27     30.28 o 
  -1   6  15      394.56      351.37     45.00 o 
   0   6  15      364.26      437.31     54.48 o 
   1   6  15       31.31       73.64     37.82 o 
   2   6  15      236.00      224.08     45.90 o 
   3   6  15      818.15      893.75     76.91 o 
   4   6  15      137.43      148.53     88.69 o 
   5   6  15      511.26      426.86     82.39 o 
   6   6  15       58.85       27.83     76.70 o 
   7   6  15        0.29      -60.62     61.57 o 
   8   6  15      245.07      125.80    127.84 o 
   9   6  15       20.65       -9.18     75.90 o 
  10   6  15       20.71       94.51     75.60 o 
  11   6  15      328.30      269.30     86.39 o 
  12   6  15        1.52       43.06     97.47 o 
  13   6  15       87.45      123.00     63.01 o 
 -14   7  15        6.76       77.69    107.06 o 
 -13   7  15       15.59       96.40    115.85 o 
 -12   7  15       24.37       -3.37     57.81 o 
 -11   7  15        0.84        9.89     41.85 o 
 -10   7  15       42.31        0.76     40.21 o 
  -9   7  15       85.71      144.12     48.14 o 
  -8   7  15        3.71       20.22     41.44 o 
  -7   7  15      129.33      134.17     40.24 o 
  -6   7  15        5.89       66.95     39.74 o 
  -5   7  15        2.71      -23.29     35.11 o 
  -4   7  15       10.25       17.75     32.59 o 
  -3   7  15       50.63       29.76     32.52 o 
  -2   7  15      157.11       96.08     26.49 o 
  -1   7  15      141.92       90.07     39.13 o 
   0   7  15        1.88      -20.04     41.72 o 
   1   7  15      374.16      471.67     91.88 o 
   2   7  15        5.06       58.50     61.79 o 
   3   7  15       45.16       -1.60     60.72 o 
   4   7  15       20.40       28.31     76.70 o 
   5   7  15       20.99       66.76     65.51 o 
   6   7  15       19.16      142.47     94.28 o 
   7   7  15       48.91      -65.03    206.93 o 
   8   7  15       16.10      105.26     73.85 o 
   9   7  15       10.66      -18.18     72.21 o 
  10   7  15        0.25       65.04     77.57 o 
  11   7  15        3.80       45.49     82.39 o 
  12   7  15        2.09       58.28     83.70 o 
 -13   8  15       38.68      134.65     81.01 o 
 -12   8  15        4.91       52.23     62.80 o 
 -11   8  15        7.28       -8.26     59.50 o 
 -10   8  15       46.35       59.68     58.28 o 
  -9   8  15       10.21        7.24     54.00 o 
  -8   8  15        0.21        3.13     40.09 o 
  -7   8  15       37.72       35.19     38.98 o 
  -6   8  15       53.44       74.36     39.55 o 
  -5   8  15      132.61      136.59     41.39 o 
  -4   8  15       22.46       -4.06     35.75 o 
  -3   8  15       20.77       49.52     37.23 o 
  -2   8  15        1.29      -24.65     48.47 o 
  -1   8  15      106.98      101.68     51.78 o 
   0   8  15       18.55      119.25     79.10 o 
   1   8  15        4.63      109.64     73.51 o 
   2   8  15       38.37      -57.93     57.79 o 
   3   8  15       91.87       47.84     82.29 o 
   4   8  15       93.49      184.67     79.90 o 
   5   8  15        0.14      170.47     74.16 o 
   6   8  15       30.17      -44.89     62.70 o 
   7   8  15       66.78      177.17    117.45 o 
   8   8  15        8.80       36.41     75.60 o 
   9   8  15        7.00       81.82     79.90 o 
  10   8  15        6.98       89.22     82.46 o 
  11   8  15       45.61      150.52    116.65 o 
 -11   9  15      142.24      163.30     68.77 o 
 -10   9  15       42.75       27.10     61.71 o 
  -9   9  15        4.13       12.82     58.32 o 
  -8   9  15      196.13      243.53     64.09 o 
  -7   9  15       51.09       80.42     57.91 o 
  -6   9  15       33.52       40.65     54.47 o 
  -5   9  15       91.85       28.32     50.86 o 
  -4   9  15      108.46      101.12     69.55 o 
  -3   9  15      469.65      532.84     60.86 o 
  -2   9  15      104.50      202.70     65.10 o 
  -1   9  15       24.26       69.04     69.60 o 
   0   9  15       74.37      106.37     63.69 o 
   1   9  15      737.35      738.20     94.30 o 
   2   9  15       26.17       35.72     66.55 o 
   3   9  15       67.14      137.04     83.89 o 
   4   9  15      179.98      300.22    193.35 o 
   5   9  15       35.23      116.36     75.60 o 
   6   9  15       37.84       26.66     74.55 o 
   7   9  15      111.72       93.45     94.28 o 
   8   9  15        1.51      179.05     83.59 o 
   9   9  15      161.92      263.76     93.27 o 
  10   9  15       27.13       94.07    103.87 o 
 -10  10  15       69.45      -69.59     72.16 o 
  -9  10  15      175.53      209.64    139.82 o 
  -8  10  15        1.48      112.42     77.86 o 
  -7  10  15       42.78        3.95     71.83 o 
  -6  10  15      307.35      403.40     90.23 o 
  -5  10  15        2.84      -39.28     69.84 o 
  -4  10  15      169.94       32.59     59.79 o 
  -3  10  15      264.94      325.81     82.07 o 
  -2  10  15       10.80       23.47     45.88 o 
  -1  10  15      716.71      700.18     68.47 o 
   0  10  15       53.31      115.60     57.75 o 
   1  10  15       16.53      -99.47     66.31 o 
   2  10  15      235.19      394.61     87.07 o 
   3  10  15       71.55       29.86     86.29 o 
   4  10  15       62.69      167.26     77.50 o 
   5  10  15      331.46      305.53    129.43 o 
   6  10  15       67.98      209.74     84.13 o 
   7  10  15      120.43      278.08     88.05 o 
   8  10  15       83.82      184.70     89.18 o 
  -7  11  15       67.91      116.80     83.04 o 
  -6  11  15       68.00       -7.19    101.47 o 
  -5  11  15       79.03      127.56     63.65 o 
  -4  11  15      178.83      126.90     66.13 o 
  -3  11  15       76.97       34.64     66.17 o 
  -2  11  15      338.55      438.98     77.30 o 
  -1  11  15       85.96       32.47     63.65 o 
   0  11  15       66.47      108.70     84.13 o 
   1  11  15      391.28      315.54     72.26 o 
   2  11  15        3.74       61.46     63.21 o 
   3  11  15      148.48      121.40     66.28 o 
   4  11  15      200.44      238.98     75.87 o 
   5  11  15        0.10       66.51     75.54 o 
  -3  12  15       57.75      -88.60     68.72 o 
  -2  12  15        8.77       25.79     67.88 o 
  -1  12  15       87.88      178.68     75.77 o 
   0  12  15       95.29      129.63     72.92 o 
   1  12  15        5.91      -77.41     83.22 o 
 -16   0  16      448.88      552.89    158.20 o 
 -15   0  16       13.78       57.53    119.85 o 
 -14   0  16        4.98       67.11    115.05 o 
 -13   0  16     1144.95     1029.08    174.18 o 
 -12   0  16      135.70      269.36     79.09 o 
 -11   0  16     1296.23     1222.75    117.76 o 
 -10   0  16      443.15      449.19    118.25 o 
  -9   0  16        3.18      -35.46     55.51 o 
  -8   0  16      587.86      458.93     78.49 o 
  -7   0  16      561.12      574.34     81.14 o 
  -6   0  16        7.39       17.73     51.81 o 
  -5   0  16     1287.50     1209.44    100.74 o 
  -4   0  16     4501.35     4001.85    197.35 o 
  -3   0  16     1990.14     1939.02    115.77 o 
  -2   0  16     1394.05     1269.72    169.38 o 
  -1   0  16     2214.84     2145.20    156.60 o 
   0   0  16       21.46      -46.09     53.36 o 
   1   0  16     3372.98     3343.43    231.70 o 
   2   0  16     1985.05     1915.95    127.02 o 
   3   0  16       41.45       98.30     80.70 o 
   4   0  16     3219.96     3251.74    271.65 o 
   5   0  16     1426.15     1295.93    142.22 o 
   6   0  16     1587.29     1163.30    143.82 o 
   7   0  16     1837.20     1823.26    170.98 o 
   8   0  16      849.51      890.06    139.02 o 
   9   0  16      733.09      879.42    121.44 o 
  10   0  16     1066.98     1110.76    145.41 o 
  11   0  16        4.51       12.93     62.70 o 
  12   0  16      234.51      322.79    115.05 o 
  13   0  16      401.55      554.49    132.63 o 
  14   0  16        1.02      241.29    118.25 o 
 -16   1  16      123.02      275.07     98.13 o 
 -15   1  16      227.54      183.18     91.91 o 
 -14   1  16      324.35      475.68    126.24 o 
 -13   1  16       85.67      141.90     78.42 o 
 -12   1  16      266.77      329.07     58.00 o 
 -11   1  16     1011.82     1187.22     81.98 o 
 -10   1  16       19.82       45.51     44.83 o 
  -9   1  16     1960.81     1945.80    164.22 o 
  -8   1  16     1147.86     1047.90     72.16 o 
  -7   1  16      144.00      195.19     44.31 o 
  -6   1  16      916.11      764.23     62.52 o 
  -5   1  16       41.54       -8.58     62.50 o 
  -4   1  16     1460.16     1452.62    124.78 o 
  -3   1  16     2152.63     2189.01     84.35 o 
  -2   1  16     1018.85      838.89     62.35 o 
  -1   1  16     2320.30     2106.34     84.65 o 
   0   1  16     1289.15     1358.22     75.03 o 
   1   1  16      211.13      115.26     46.82 o 
   2   1  16      684.92      769.31     62.54 o 
   3   1  16     2918.52     2995.41    102.34 o 
   4   1  16        3.94      -45.22     41.18 o 
   5   1  16      923.75      878.33    146.21 o 
   6   1  16     1338.71     1389.93    107.18 o 
   7   1  16       13.35       41.25     54.17 o 
   8   1  16     1550.53     1465.82     93.06 o 
   9   1  16      603.79      603.97     71.58 o 
  10   1  16        2.98      -33.63     42.06 o 
  11   1  16      676.35      631.17     61.90 o 
  12   1  16      103.73      104.59     67.21 o 
  13   1  16       12.99      -41.91     66.42 o 
  14   1  16      228.74      382.03    158.20 o 
 -16   2  16      105.31       50.94    118.25 o 
 -15   2  16       48.84      120.24     88.92 o 
 -14   2  16        0.54       -9.62    135.03 o 
 -13   2  16      359.57      461.10     77.25 o 
 -12   2  16       49.85       20.16     55.05 o 
 -11   2  16      213.62      193.58     59.67 o 
 -10   2  16      474.30      449.19     58.08 o 
  -9   2  16      141.64      205.12     49.53 o 
  -8   2  16      281.07      212.79     47.99 o 
  -7   2  16     1903.40     1791.22     89.37 o 
  -6   2  16       96.54      230.58     46.87 o 
  -5   2  16     1059.92      837.90     63.57 o 
  -4   2  16      769.32      912.35     64.25 o 
  -3   2  16        1.86       15.71     55.35 o 
  -2   2  16      711.12      760.99    111.86 o 
  -1   2  16      224.64      152.33     53.05 o 
   0   2  16      115.59       88.96     41.94 o 
   1   2  16     1844.84     1938.24     86.38 o 
   2   2  16      444.29      436.91     53.73 o 
   3   2  16      207.63      266.79     49.32 o 
   4   2  16      592.74      585.91     65.98 o 
   5   2  16      656.60      616.59     60.44 o 
   6   2  16      748.19      712.37     71.19 o 
   7   2  16      189.79       71.72     50.02 o 
   8   2  16      303.48      381.38     94.04 o 
   9   2  16       90.59      109.30     53.58 o 
  10   2  16      155.95      179.73    124.49 o 
  11   2  16       19.05       93.98     54.83 o 
  12   2  16       38.14       29.44     53.98 o 
  13   2  16      298.49      323.62    107.06 o 
  14   2  16        4.78     -143.82    105.46 o 
 -16   3  16       15.94      -40.34    132.63 o 
 -15   3  16       16.48      -72.03     76.73 o 
 -14   3  16        6.81      166.83     87.52 o 
 -13   3  16       10.01       39.18     58.98 o 
 -12   3  16       26.81       92.24     58.02 o 
 -11   3  16       32.80      -41.25     50.43 o 
 -10   3  16        9.80       73.17     46.40 o 
  -9   3  16      185.74      164.69     48.69 o 
  -8   3  16      170.52      128.29     46.42 o 
  -7   3  16        0.13       69.23     41.79 o 
  -6   3  16       37.86       44.73     39.85 o 
  -5   3  16      264.51      365.33     50.41 o 
  -4   3  16        8.52      -12.42     36.79 o 
  -3   3  16      453.56      638.46     57.33 o 
  -2   3  16      153.97      158.23     42.86 o 
  -1   3  16       55.16       16.16     37.67 o 
   0   3  16      182.79      290.53     47.49 o 
   1   3  16       47.48       92.80     42.69 o 
   2   3  16      106.84       72.82     42.77 o 
   3   3  16     1280.40     1232.78     67.80 o 
   4   3  16       36.42       86.75     44.05 o 
   5   3  16      202.19      153.31     75.65 o 
   6   3  16       29.99       28.70     48.95 o 
   7   3  16       11.37       61.35     50.48 o 
   8   3  16       91.27      137.69     53.99 o 
   9   3  16       77.50      112.03     52.73 o 
  10   3  16        0.17       45.96     52.68 o 
  11   3  16       58.62       69.39     71.66 o 
  12   3  16        5.74       11.53     69.48 o 
  13   3  16        9.49       59.48     74.84 o 
  14   3  16        4.25       71.91    123.04 o 
 -15   4  16        0.14        5.08    160.59 o 
 -14   4  16        4.25       17.53     63.32 o 
 -13   4  16        0.61       61.61     61.56 o 
 -12   4  16        0.08      -10.61     54.83 o 
 -11   4  16        1.86      -75.79     50.53 o 
 -10   4  16       10.93      -10.16     49.94 o 
  -9   4  16       69.26       81.78     46.37 o 
  -8   4  16       30.84       57.88     44.91 o 
  -7   4  16       24.98       13.66     41.07 o 
  -6   4  16       31.14       68.36     42.65 o 
  -5   4  16       75.36       75.79     42.03 o 
  -4   4  16      603.84      532.36     56.83 o 
  -3   4  16      271.87      181.08     46.11 o 
  -2   4  16        1.36      -10.24     38.81 o 
  -1   4  16       73.49       22.68     36.84 o 
   0   4  16      134.34      196.44     41.30 o 
   1   4  16        1.91      -13.42     35.69 o 
   2   4  16        3.27        4.98     36.66 o 
   3   4  16        4.00        4.12     44.05 o 
   4   4  16      757.55      758.27     63.66 o 
   5   4  16       67.90       24.76     47.94 o 
   6   4  16      111.08      181.29     84.54 o 
   7   4  16       23.47       63.45     49.03 o 
   8   4  16       25.38      145.20     53.63 o 
   9   4  16       14.82       65.81     66.66 o 
  10   4  16       11.91       78.14     69.95 o 
  11   4  16        3.21       47.14     74.34 o 
  12   4  16        7.22      131.16     77.50 o 
  13   4  16        7.59       76.90     79.46 o 
 -15   5  16       23.68       74.57     85.67 o 
 -14   5  16       53.84       98.35     68.30 o 
 -13   5  16       48.13       99.74     54.72 o 
 -12   5  16       43.21       15.93     93.77 o 
 -11   5  16      128.71      124.49     60.22 o 
 -10   5  16       43.87      159.17     84.51 o 
  -9   5  16      726.13      813.12     69.67 o 
  -8   5  16      126.64      148.51     43.01 o 
  -7   5  16        4.48      -27.43     36.71 o 
  -6   5  16     1069.23     1176.28     68.73 o 
  -5   5  16        2.73      -25.94     34.94 o 
  -4   5  16       48.60       57.13     32.65 o 
  -3   5  16      178.23      164.28     35.24 o 
  -2   5  16      605.06      661.35     47.15 o 
  -1   5  16     1006.05     1138.38     62.77 o 
   0   5  16      306.43      363.51     47.95 o 
   1   5  16       15.34      -14.71     43.82 o 
   2   5  16     1178.72     1249.26     68.69 o 
   3   5  16       21.24       19.43     31.03 o 
   4   5  16        2.07       10.85     53.74 o 
   5   5  16        7.32      -22.05     54.31 o 
   6   5  16      769.23      742.96     94.89 o 
   7   5  16       25.89       22.16     96.68 o 
   8   5  16      272.00      276.44     83.52 o 
   9   5  16       50.23      111.31     75.51 o 
  10   5  16        0.12      -43.92     67.68 o 
  11   5  16       50.65       94.86     56.62 o 
  12   5  16       34.54       23.02     77.35 o 
  13   5  16        0.07       -4.44     77.70 o 
 -14   6  16        9.09      109.46     88.13 o 
 -13   6  16      345.76      367.89     64.51 o 
 -12   6  16       53.88      139.11     54.85 o 
 -11   6  16      429.49      430.56     72.07 o 
 -10   6  16      131.20      149.42     57.78 o 
  -9   6  16       86.36       90.19     45.76 o 
  -8   6  16      505.59      599.49     53.86 o 
  -7   6  16      266.46      336.44     41.84 o 
  -6   6  16        1.00      -30.66     31.57 o 
  -5   6  16      236.74      323.94     48.36 o 
  -4   6  16     1202.55     1365.00     63.18 o 
  -3   6  16      292.85      362.34     41.14 o 
  -2   6  16      548.59      504.04     44.78 o 
  -1   6  16      271.01      326.74     40.46 o 
   0   6  16       29.08       66.08     37.61 o 
   1   6  16      672.42      812.60     58.63 o 
   2   6  16      147.79      104.73     44.05 o 
   3   6  16        4.30       14.71     60.51 o 
   4   6  16      986.04     1098.11    109.44 o 
   5   6  16      307.14      369.19     80.01 o 
   6   6  16      441.47      439.29     86.43 o 
   7   6  16      323.62      490.40    104.67 o 
   8   6  16      298.06      444.43     89.18 o 
   9   6  16      191.96      211.74    135.83 o 
  10   6  16      285.18      180.28     83.72 o 
  11   6  16       26.60       59.67     78.32 o 
  12   6  16       52.01       -6.16     73.32 o 
 -13   7  16       29.26       -3.87     84.13 o 
 -12   7  16       99.42      192.36     90.37 o 
 -11   7  16      393.67      501.39     58.19 o 
 -10   7  16       32.01       28.46     42.61 o 
  -9   7  16      729.79      759.86     81.20 o 
  -8   7  16      121.44      135.29     45.67 o 
  -7   7  16        6.63       38.72     37.25 o 
  -6   7  16      727.70      750.18     58.79 o 
  -5   7  16       14.42       41.71     45.97 o 
  -4   7  16      585.12      662.16     49.46 o 
  -3   7  16      693.25      722.25     50.65 o 
  -2   7  16      332.29      423.42     56.09 o 
  -1   7  16      454.76      556.58     46.02 o 
   0   7  16      894.42      905.77     86.14 o 
   1   7  16      267.31      249.01     73.93 o 
   2   7  16      239.95      145.18     69.62 o 
   3   7  16     1343.41     1416.32    120.33 o 
   4   7  16       13.51       60.26     66.64 o 
   5   7  16      273.79      289.36     81.14 o 
   6   7  16      621.36      722.40     99.76 o 
   7   7  16       36.94      178.17     77.96 o 
   8   7  16      451.14      400.06     91.34 o 
   9   7  16      258.09      242.08     86.17 o 
  10   7  16        3.34     -102.28     68.19 o 
  11   7  16      258.71      256.28     92.32 o 
 -12   8  16       71.84       66.57     65.38 o 
 -11   8  16      194.83      213.16     73.67 o 
 -10   8  16      109.33       88.79     61.00 o 
  -9   8  16      150.41       53.49     58.67 o 
  -8   8  16      276.29      413.26     73.32 o 
  -7   8  16      545.01      648.26     57.00 o 
  -6   8  16       26.88       44.39     40.00 o 
  -5   8  16      445.70      512.06     52.96 o 
  -4   8  16      547.37      674.95     55.93 o 
  -3   8  16       68.92       54.82     45.38 o 
  -2   8  16      762.56      894.95    107.22 o 
  -1   8  16      386.62      389.14     59.52 o 
   0   8  16        0.07       -2.04     60.51 o 
   1   8  16      973.70      950.82    103.49 o 
   2   8  16      259.15      401.40     82.91 o 
   3   8  16       67.03      196.76    105.46 o 
   4   8  16      578.25      656.28    112.66 o 
   5   8  16      175.44      328.29     83.90 o 
   6   8  16      207.90      206.73     86.29 o 
   7   8  16      528.54      765.32    105.08 o 
   8   8  16       60.33      322.05     88.69 o 
   9   8  16       95.25      -38.89    139.82 o 
  10   8  16      216.05      327.47     97.34 o 
 -11   9  16      137.25       57.40     71.53 o 
 -10   9  16        5.53      102.12     65.88 o 
  -9   9  16      291.87      444.19     74.02 o 
  -8   9  16       95.11      174.25     63.21 o 
  -7   9  16        1.78      -57.43     81.38 o 
  -6   9  16      248.55      334.63     67.88 o 
  -5   9  16       69.48       74.74     71.27 o 
  -4   9  16      165.34      158.25     63.66 o 
  -3   9  16      371.66      362.37     68.27 o 
  -2   9  16      152.85      109.30     54.72 o 
  -1   9  16      146.85      182.73     59.64 o 
   0   9  16      352.19      273.56     77.08 o 
   1   9  16       11.44       78.80     75.10 o 
   2   9  16       54.84       47.18     99.87 o 
   3   9  16      369.45      333.54     85.26 o 
   4   9  16       54.02       94.53     73.23 o 
   5   9  16      262.27      220.47    125.44 o 
   6   9  16      213.20      244.50     83.72 o 
   7   9  16        1.73       17.83     76.26 o 
   8   9  16      297.65      415.85     95.43 o 
   9   9  16       55.44      110.32     83.41 o 
  -9  10  16       24.38      -55.00     71.70 o 
  -8  10  16       18.44      157.72     81.35 o 
  -7  10  16      146.24      103.05    111.86 o 
  -6  10  16        0.07      -22.75     66.21 o 
  -5  10  16        1.69       90.14     61.94 o 
  -4  10  16       62.76       80.82     59.27 o 
  -3  10  16       28.74       87.93     61.08 o 
  -2  10  16       52.50       54.03     48.52 o 
  -1  10  16       23.67       45.37     65.68 o 
   0  10  16        2.74       -0.88    110.26 o 
   1  10  16       24.20       31.01     64.37 o 
   2  10  16       95.56      150.33     73.23 o 
   3  10  16       12.29      -28.96     66.80 o 
   4  10  16       28.34       18.33     99.07 o 
   5  10  16       27.63      105.06     77.50 o 
   6  10  16        0.19       35.26     76.70 o 
   7  10  16      122.50      191.83     85.26 o 
  -6  11  16        8.06       -1.47     75.63 o 
  -5  11  16       41.82       38.24     79.46 o 
  -4  11  16        8.08       57.03     63.29 o 
  -3  11  16        0.88      -36.99     60.49 o 
  -2  11  16        2.97      -46.87     60.11 o 
  -1  11  16       72.32       88.55     96.95 o 
   0  11  16        3.28      -16.21     64.84 o 
   1  11  16       10.15      -32.35     57.14 o 
   2  11  16       22.25      134.63     72.97 o 
   3  11  16        0.06       -4.81     61.50 o 
   4  11  16       63.31       16.92     71.72 o 
 -16   1  17       37.47       41.35     90.31 o 
 -15   1  17        0.76        9.30     92.68 o 
 -14   1  17       45.22      -45.93     75.48 o 
 -13   1  17       84.48      -24.21    121.60 o 
 -12   1  17      174.30      195.82     54.78 o 
 -11   1  17      100.01      106.53     53.82 o 
 -10   1  17       63.21        7.01     45.61 o 
  -9   1  17       50.65       70.36     43.98 o 
  -8   1  17      188.09      190.37     48.96 o 
  -7   1  17       73.43       60.14     40.83 o 
  -6   1  17      313.16      356.30     52.02 o 
  -5   1  17       89.84       21.63     39.71 o 
  -4   1  17     1406.65     1302.75     76.20 o 
  -3   1  17       17.36        8.39     37.97 o 
  -2   1  17      454.50      431.26     52.22 o 
  -1   1  17      444.99      371.19     53.87 o 
   0   1  17       85.99       97.43     42.42 o 
   1   1  17      131.79      127.89     56.97 o 
   2   1  17      360.06      347.07     53.79 o 
   3   1  17       71.90       77.18     46.59 o 
   4   1  17      608.97      681.48     64.95 o 
   5   1  17       20.74       52.10    103.07 o 
   6   1  17       19.86       36.24     56.36 o 
   7   1  17      139.72      182.26     55.30 o 
   8   1  17      347.18      375.21     64.54 o 
   9   1  17        2.21       -7.71     73.13 o 
  10   1  17      134.10      144.12     48.98 o 
  11   1  17       77.22       79.41     54.32 o 
  12   1  17       24.21       48.72     85.68 o 
  13   1  17       38.27      125.59     77.35 o 
  14   1  17       10.72      -29.31     74.80 o 
 -15   2  17       31.70      123.26     89.07 o 
 -14   2  17      343.81      308.32    110.26 o 
 -13   2  17        2.82       -3.63     56.82 o 
 -12   2  17       10.30       63.14     58.20 o 
 -11   2  17      650.84      700.47     85.11 o 
 -10   2  17       22.60       37.76     45.59 o 
  -9   2  17      657.04      633.84     64.54 o 
  -8   2  17      643.04      681.26     65.27 o 
  -7   2  17       23.07       28.49     40.60 o 
  -6   2  17     1245.47     1200.31    119.01 o 
  -5   2  17      215.57      253.79     47.71 o 
  -4   2  17        0.07      -44.81     38.30 o 
  -3   2  17      585.85      614.33     60.06 o 
  -2   2  17     3109.06     3086.85    101.50 o 
  -1   2  17      497.08      442.10     54.32 o 
   0   2  17      992.88      950.25     68.56 o 
   1   2  17     1084.22     1245.57     98.02 o 
   2   2  17      366.51      449.41     55.70 o 
   3   2  17      516.62      524.03     60.26 o 
   4   2  17      392.60      351.95     91.43 o 
   5   2  17       20.44       -4.26     42.35 o 
   6   2  17     1811.56     1950.88    106.31 o 
   7   2  17      179.06      191.93     56.69 o 
   8   2  17      213.78      262.79     60.43 o 
   9   2  17      426.51      547.50     90.63 o 
  10   2  17       87.92       79.79     65.13 o 
  11   2  17      123.47       95.63     72.63 o 
  12   2  17      243.19      319.10     67.84 o 
  13   2  17        8.08      335.57    131.03 o 
 -15   3  17       55.69       64.85     88.11 o 
 -14   3  17       34.93       49.41     85.85 o 
 -13   3  17      417.88      319.72     73.39 o 
 -12   3  17      502.92      491.91     97.23 o 
 -11   3  17      137.47      167.07     74.37 o 
 -10   3  17      507.13      513.36     61.29 o 
  -9   3  17     1117.48     1196.00     81.57 o 
  -8   3  17      116.43       67.43     45.80 o 
  -7   3  17     1785.19     1880.37     95.22 o 
  -6   3  17     1090.23     1139.99     97.52 o 
  -5   3  17      352.97      433.90     63.66 o 
  -4   3  17     2504.27     2297.45    112.09 o 
  -3   3  17      145.17       84.53     43.85 o 
  -2   3  17     1296.63     1109.97    123.86 o 
  -1   3  17     2113.84     2136.97     90.48 o 
   0   3  17      539.97      627.63     61.02 o 
   1   3  17     2041.57     2145.54     91.99 o 
   2   3  17     1919.85     2007.36    156.15 o 
   3   3  17       43.74       95.38     42.53 o 
   4   3  17     2011.16     1990.63    146.92 o 
   5   3  17      527.96      581.68     94.56 o 
   6   3  17       60.10       43.99     53.31 o 
   7   3  17      446.38      358.42     77.70 o 
   8   3  17      752.56      829.83     79.32 o 
   9   3  17        7.35       85.13     52.37 o 
  10   3  17      422.67      295.77     61.43 o 
  11   3  17      341.59      214.57     80.01 o 
  12   3  17       52.70       25.41     72.56 o 
  13   3  17      193.65      274.80    142.22 o 
 -15   4  17        7.55       83.69     90.37 o 
 -14   4  17      245.45      257.89     99.95 o 
 -13   4  17       16.91       62.59     76.02 o 
 -12   4  17       24.15       67.67     57.11 o 
 -11   4  17      940.25     1219.66     98.02 o 
 -10   4  17      198.62      168.30     70.93 o 
  -9   4  17      862.42      852.28     84.42 o 
  -8   4  17     1059.97     1108.33     77.93 o 
  -7   4  17       64.41       35.78     42.93 o 
  -6   4  17     1327.04     1255.80     78.91 o 
  -5   4  17      362.86      308.64     50.43 o 
  -4   4  17        1.55       -7.70     39.24 o 
  -3   4  17      945.39      928.79     69.21 o 
  -2   4  17     2229.55     2070.12     92.71 o 
  -1   4  17      908.80      953.70     91.48 o 
   0   4  17     2078.66     2010.70     83.56 o 
   1   4  17      334.67      391.33     48.94 o 
   2   4  17      436.59      382.71     49.30 o 
   3   4  17      928.95     1011.51     69.95 o 
   4   4  17      256.45      340.80     70.35 o 
   5   4  17       85.18       30.30     45.23 o 
   6   4  17     1814.15     1563.47    118.42 o 
   7   4  17      263.09      273.69     61.10 o 
   8   4  17      530.51      440.16     86.98 o 
   9   4  17      444.55      418.86     86.98 o 
  10   4  17       61.07      162.78     76.21 o 
  11   4  17      283.72      316.26    114.25 o 
  12   4  17      158.88      177.66     81.35 o 
  13   4  17       20.03       20.57     77.50 o 
 -14   5  17        3.23      -23.77     54.07 o 
 -13   5  17      269.83      248.52     69.88 o 
 -12   5  17      270.99      313.04     71.53 o 
 -11   5  17       85.64       80.08     90.06 o 
 -10   5  17      357.14      422.35     70.99 o 
  -9   5  17      235.28      243.01     55.39 o 
  -8   5  17      116.56      126.54     43.79 o 
  -7   5  17      575.34      629.79     56.87 o 
  -6   5  17      114.67      117.46     41.60 o 
  -5   5  17        1.64       33.09     57.09 o 
  -4   5  17     1139.40     1161.64     77.83 o 
  -3   5  17        1.21       -5.31     42.61 o 
  -2   5  17      701.00      804.34     59.92 o 
  -1   5  17     1040.75     1012.37     73.26 o 
   0   5  17      286.08      336.74     48.66 o 
   1   5  17      458.92      426.24     51.64 o 
   2   5  17      632.51      592.22     70.73 o 
   3   5  17       78.32       80.60     44.45 o 
   4   5  17      454.22      522.36     76.42 o 
   5   5  17      880.46      975.07     80.64 o 
   6   5  17       29.22        1.04     67.68 o 
   7   5  17      314.73      299.36     82.29 o 
   8   5  17      706.97      623.91     98.28 o 
   9   5  17       26.29       74.94     74.83 o 
  10   5  17      301.08      312.41    109.46 o 
  11   5  17      156.05      191.05     83.93 o 
  12   5  17       46.83       63.30     79.03 o 
 -13   6  17       53.86      139.18     59.53 o 
 -12   6  17       10.78      -53.31     52.27 o 
 -11   6  17      232.97      148.32     87.45 o 
 -10   6  17       35.46       95.09     56.30 o 
  -9   6  17      139.88      233.76     69.41 o 
  -8   6  17      203.05      251.64     54.30 o 
  -7   6  17       34.98       28.52     40.78 o 
  -6   6  17      405.74      388.52     50.30 o 
  -5   6  17      316.52      319.21     47.41 o 
  -4   6  17        0.16       10.56     39.80 o 
  -3   6  17      435.93      426.40     51.49 o 
  -2   6  17      357.89      353.64     48.90 o 
  -1   6  17        9.95        4.92     39.50 o 
   0   6  17      329.37      381.47     49.36 o 
   1   6  17      220.77      216.36     41.00 o 
   2   6  17        2.90      -52.10     57.43 o 
   3   6  17      428.00      415.59     81.91 o 
   4   6  17       55.29      115.63     71.21 o 
   5   6  17       71.50       92.37     70.29 o 
   6   6  17      174.41      241.12     90.28 o 
   7   6  17       99.76      173.79     76.90 o 
   8   6  17       19.42        6.89     72.29 o 
   9   6  17      173.17      301.78     85.67 o 
  10   6  17        5.76       54.32    102.27 o 
  11   6  17       29.13       26.60     76.61 o 
 -12   7  17       15.68      128.60    125.44 o 
 -11   7  17       30.31      -34.94     50.89 o 
 -10   7  17       33.28       24.47     56.44 o 
  -9   7  17       55.66      101.49     58.53 o 
  -8   7  17        4.29      -25.59     48.99 o 
  -7   7  17       43.50       87.32     47.27 o 
  -6   7  17       44.52      162.19     50.15 o 
  -5   7  17       32.90       42.34     40.59 o 
  -4   7  17       11.19       86.61     41.25 o 
  -3   7  17       41.02      113.70     42.22 o 
  -2   7  17       15.71       23.98     39.34 o 
  -1   7  17      141.16      104.45     30.39 o 
   0   7  17       41.74       -4.74     66.30 o 
   1   7  17        5.12       92.45     66.70 o 
   2   7  17       24.49      171.65     72.09 o 
   3   7  17       36.47       33.07     66.21 o 
   4   7  17       57.27       50.31     69.62 o 
   5   7  17       33.68        1.77     67.05 o 
   6   7  17       49.55        9.43     67.68 o 
   7   7  17       31.99       -2.01    105.46 o 
   8   7  17        0.97      -16.82     73.03 o 
   9   7  17       16.77       99.10     79.07 o 
  10   7  17       23.15      135.52     81.63 o 
 -11   8  17        5.72       -0.18     80.01 o 
 -10   8  17        0.33       22.45     77.79 o 
  -9   8  17       85.64      125.44     59.77 o 
  -8   8  17        5.02       -4.92     94.57 o 
  -7   8  17        8.86       16.49     46.73 o 
  -6   8  17       89.30       15.23     48.07 o 
  -5   8  17        0.21       76.88     47.74 o 
  -4   8  17       27.13       98.00     48.28 o 
  -3   8  17       49.06       46.08     56.25 o 
  -2   8  17       14.61       29.24     56.37 o 
  -1   8  17       34.05      -12.89     58.00 o 
   0   8  17        3.53      -44.30     76.70 o 
   1   8  17      102.29      179.19    114.25 o 
   2   8  17       38.36       61.07     67.95 o 
   3   8  17       74.15      207.77     76.78 o 
   4   8  17        6.75       78.30     84.69 o 
   5   8  17        0.25       13.31     99.87 o 
   6   8  17       49.91      177.12     81.33 o 
   7   8  17       37.56      111.32     99.87 o 
   8   8  17       50.50      141.88     81.50 o 
   9   8  17        7.12       39.18     77.74 o 
 -10   9  17       12.65       -6.72     81.14 o 
  -9   9  17       56.93      129.86     84.18 o 
  -8   9  17       43.67        3.30     79.37 o 
  -7   9  17      215.76      -81.50    108.66 o 
  -6   9  17       23.33      136.54     87.89 o 
  -5   9  17       78.43       56.39     60.94 o 
  -4   9  17      343.29      390.44     72.59 o 
  -3   9  17        2.21      -84.81     88.16 o 
  -2   9  17      110.99      145.49     55.95 o 
  -1   9  17      230.95      242.04    148.57 o 
   0   9  17        9.62       92.73    147.81 o 
   1   9  17      187.66      363.90     82.35 o 
   2   9  17      163.63       67.94    101.47 o 
   3   9  17        0.35      -62.32    119.85 o 
   4   9  17      112.55      139.96     79.37 o 
   5   9  17      188.67      138.21    113.45 o 
   6   9  17       95.80      139.85     80.74 o 
   7   9  17       11.50       48.80     75.08 o 
   8   9  17      107.98      143.35     85.78 o 
  -7  10  17       26.95     -113.45    115.05 o 
  -6  10  17      271.88      498.56    151.80 o 
  -5  10  17      140.20      243.08     66.97 o 
  -4  10  17        1.15      176.73     63.58 o 
  -3  10  17      283.68      300.48     71.04 o 
  -2  10  17      309.11      309.93     64.96 o 
  -1  10  17       96.21       68.28     92.00 o 
   0  10  17      404.43      553.83     77.47 o 
   1  10  17      125.34       88.76     72.29 o 
   2  10  17       76.50      295.64     80.99 o 
   3  10  17      321.99      336.98     89.40 o 
   4  10  17        3.58       35.19     83.89 o 
   5  10  17       13.05       76.80     77.04 o 
  -4  11  17      222.18      130.63    122.13 o 
  -3  11  17        3.64      102.25     65.09 o 
  -2  11  17       87.72       48.14     65.68 o 
  -1  11  17      234.58      252.46     72.65 o 
   0  11  17       24.09       48.81     67.10 o 
   1  11  17      152.84      315.39     75.49 o 
 -15   0  18      222.52      512.94    159.79 o 
 -14   0  18      170.87      333.97    143.82 o 
 -13   0  18       22.53       19.00     71.79 o 
 -12   0  18      859.41      999.52    115.05 o 
 -11   0  18       17.07       39.67     69.62 o 
 -10   0  18      175.51      191.21     72.18 o 
  -9   0  18     1303.68     1219.11    113.85 o 
  -8   0  18        7.81       37.02    133.43 o 
  -7   0  18     1079.23      877.70    100.49 o 
  -6   0  18     1135.30     1125.47    106.24 o 
  -5   0  18      249.38      207.84    100.67 o 
  -4   0  18     2944.48     2784.38    142.42 o 
  -3   0  18      942.58     1128.55    104.34 o 
  -2   0  18      150.14       75.62     62.52 o 
  -1   0  18      602.65      530.79    108.66 o 
   0   0  18     2143.01     2227.31    158.20 o 
   1   0  18      310.79      305.22    123.04 o 
   2   0  18      943.42      836.04     99.77 o 
   3   0  18     1973.26     2179.38    145.10 o 
   4   0  18      667.99      517.35     88.88 o 
   5   0  18     1009.11     1113.77    148.61 o 
   6   0  18      212.58      132.63     91.08 o 
   7   0  18       74.13       -9.59     83.09 o 
   8   0  18     1801.96     1866.40    186.96 o 
   9   0  18       35.40       51.50     63.24 o 
  10   0  18      240.36      299.72     77.94 o 
  11   0  18      304.22      456.46     87.59 o 
  12   0  18        0.83       28.76    100.67 o 
  13   0  18       91.23      249.28    121.44 o 
 -15   1  18       48.57       97.31     91.83 o 
 -14   1  18      181.93      309.52    101.39 o 
 -13   1  18       13.34      -48.69     56.83 o 
 -12   1  18        0.26      -27.72     46.88 o 
 -11   1  18      557.88      658.21     70.25 o 
 -10   1  18      607.89      708.98     69.27 o 
  -9   1  18      266.39      209.66     50.72 o 
  -8   1  18      541.12      429.46     77.27 o 
  -7   1  18     1830.71     1987.85    103.56 o 
  -6   1  18      636.23      640.26     61.40 o 
  -5   1  18     1337.14     1381.27     80.88 o 
  -4   1  18      128.80      210.33     47.97 o 
  -3   1  18      404.70      389.25     59.51 o 
  -2   1  18     3898.90     3609.97    113.40 o 
  -1   1  18       36.90      115.26     44.28 o 
   0   1  18      670.78      568.64     60.87 o 
   1   1  18     2114.78     2083.77    128.24 o 
   2   1  18       51.84       11.11     53.74 o 
   3   1  18     1093.16     1036.03     99.57 o 
   4   1  18     1124.61     1228.74     81.89 o 
   5   1  18      161.43      259.71     67.77 o 
   6   1  18     1501.95     1232.28    145.41 o 
   7   1  18      315.05      350.38     64.54 o 
   8   1  18       30.87       11.88     48.76 o 
   9   1  18      429.88      318.54     98.43 o 
  10   1  18      284.11      254.04     87.64 o 
  11   1  18        9.19      -11.07     53.66 o 
  12   1  18      163.47      128.84     73.42 o 
  13   1  18      131.03      268.05     87.89 o 
 -15   2  18       84.45       40.26     87.79 o 
 -14   2  18       35.62       35.55     63.96 o 
 -13   2  18        7.00       34.98     60.56 o 
 -12   2  18      242.48      228.09     70.58 o 
 -11   2  18       21.80       49.84     47.45 o 
 -10   2  18        8.73       55.95     50.98 o 
  -9   2  18      986.32     1021.15     77.04 o 
  -8   2  18       71.27       70.22     48.56 o 
  -7   2  18      801.90      565.26     61.58 o 
  -6   2  18      309.59      386.42     54.64 o 
  -5   2  18       80.85      156.00     45.60 o 
  -4   2  18     1980.55     2208.59     98.23 o 
  -3   2  18      222.98      165.02     61.35 o 
  -2   2  18      282.88      393.71     56.74 o 
  -1   2  18      765.04      686.26     83.03 o 
   0   2  18      811.33      788.22     65.99 o 
   1   2  18      341.14      307.57     53.78 o 
   2   2  18      888.65      794.75     67.48 o 
   3   2  18      569.80      599.99     64.06 o 
   4   2  18      769.07      751.66     76.69 o 
   5   2  18      293.95      297.68     59.96 o 
   6   2  18        8.03      -53.39     46.29 o 
   7   2  18       38.33       17.53     51.06 o 
   8   2  18      538.32      469.62     69.08 o 
   9   2  18       64.72       66.96     53.45 o 
  10   2  18       52.03       22.31     53.07 o 
  11   2  18      187.46       82.33     67.98 o 
  12   2  18        9.80       18.53     77.81 o 
  13   2  18       67.23       12.78    108.66 o 
 -15   3  18        1.71        8.37    108.66 o 
 -14   3  18        5.87      105.56     63.86 o 
 -13   3  18       63.06       27.50     61.32 o 
 -12   3  18       34.78       87.47     63.59 o 
 -11   3  18       78.39       30.14     48.37 o 
 -10   3  18       93.94       21.84     48.17 o 
  -9   3  18        1.18       32.80     47.28 o 
  -8   3  18       46.66       13.57     54.20 o 
  -7   3  18      188.41      251.58     52.57 o 
  -6   3  18       43.20       43.63     44.19 o 
  -5   3  18      283.38      412.04     56.05 o 
  -4   3  18      177.68       89.18     50.14 o 
  -3   3  18        0.08       48.07     42.18 o 
  -2   3  18      574.99      487.04     56.81 o 
  -1   3  18        0.43       10.18     41.03 o 
   0   3  18       91.28      110.21     45.40 o 
   1   3  18      249.14      178.83     50.10 o 
   2   3  18        4.65       -2.36     42.72 o 
   3   3  18       95.85       80.68     44.09 o 
   4   3  18        5.03      -46.57     59.57 o 
   5   3  18      109.87      194.75     65.10 o 
   6   3  18      136.99      237.64     58.21 o 
   7   3  18       99.58      211.25     58.12 o 
   8   3  18       20.95      122.08     55.41 o 
   9   3  18       10.96      -56.98     48.77 o 
  10   3  18       44.91      -24.11     52.43 o 
  11   3  18        0.04       82.83     74.62 o 
  12   3  18       12.45      167.64     79.79 o 
 -14   4  18        0.08      -21.94     62.37 o 
 -13   4  18       15.35       -3.97     62.70 o 
 -12   4  18       42.34       89.53     62.14 o 
 -11   4  18       52.00      132.32     64.86 o 
 -10   4  18        2.32       33.62     46.19 o 
  -9   4  18       42.05      -58.65     44.93 o 
  -8   4  18        5.83       41.43     46.41 o 
  -7   4  18       15.23        0.33     88.57 o 
  -6   4  18      164.45      156.89     48.76 o 
  -5   4  18      365.70      347.14     54.69 o 
  -4   4  18       14.02       61.78     43.92 o 
  -3   4  18       23.20      -42.05     41.19 o 
  -2   4  18        1.05       89.58     45.18 o 
  -1   4  18       47.70      102.99     42.35 o 
   0   4  18       61.91      103.80     41.25 o 
   1   4  18       52.96       97.81     42.33 o 
   2   4  18       89.84       57.03     41.87 o 
   3   4  18        8.36      -48.49     40.66 o 
   4   4  18        8.49      -16.61     42.61 o 
   5   4  18        0.69       43.09     48.24 o 
   6   4  18        7.37       13.91     60.15 o 
   7   4  18       11.17       38.80     51.00 o 
   8   4  18        0.84       54.30     68.81 o 
   9   4  18        0.25      -77.06     67.17 o 
  10   4  18        2.36        3.85    115.85 o 
  11   4  18       11.55      137.30     78.23 o 
  12   4  18       10.14       65.85     77.87 o 
 -13   5  18        0.09      -63.39     58.41 o 
 -12   5  18        0.21       37.47     60.14 o 
 -11   5  18       92.59      192.43     63.15 o 
 -10   5  18       94.82      112.78     59.19 o 
  -9   5  18       86.81       70.28     50.41 o 
  -8   5  18      149.04      133.59     54.91 o 
  -7   5  18       57.60       46.46     44.04 o 
  -6   5  18       52.59        9.03     40.32 o 
  -5   5  18       82.67      144.96     43.45 o 
  -4   5  18       57.64       48.63     42.39 o 
  -3   5  18      227.50      220.50     46.37 o 
  -2   5  18      798.58      814.90     61.87 o 
  -1   5  18       40.46        9.69     43.29 o 
   0   5  18      467.48      515.91     53.89 o 
   1   5  18      248.47      200.13     53.01 o 
   2   5  18        7.89       -5.64     43.07 o 
   3   5  18      260.93      302.07     53.55 o 
   4   5  18      255.03      166.72     50.17 o 
   5   5  18        7.29       -8.95     63.73 o 
   6   5  18      278.36      249.00     77.74 o 
   7   5  18      149.82      239.31     78.47 o 
   8   5  18       47.49      183.92     77.10 o 
   9   5  18      100.35      104.55     74.98 o 
  10   5  18       81.59      161.12     81.63 o 
  11   5  18       13.29       57.53     76.73 o 
 -13   6  18       22.34       56.32     57.11 o 
 -12   6  18      239.46      206.16     73.45 o 
 -11   6  18        8.67       31.30     57.39 o 
 -10   6  18       78.22      135.11     59.18 o 
  -9   6  18      313.84      391.37     96.77 o 
  -8   6  18        0.10      -34.81     46.74 o 
  -7   6  18      430.92      535.10     56.82 o 
  -6   6  18      280.13      241.00     48.48 o 
  -5   6  18        4.51      -16.44     47.25 o 
  -4   6  18     1050.84     1137.14     70.12 o 
  -3   6  18      281.59      369.44     51.15 o 
  -2   6  18       76.88       43.86     42.32 o 
  -1   6  18      781.72      861.69     65.12 o 
   0   6  18      633.06      694.79     60.81 o 
   1   6  18      384.82      352.96     66.97 o 
   2   6  18      444.39      543.35    158.20 o 
   3   6  18      382.41      444.75     86.29 o 
   4   6  18      121.46      124.64     89.48 o 
   5   6  18      714.50      746.91    158.20 o 
   6   6  18       37.44       87.13     69.81 o 
   7   6  18       54.51      -38.35     66.64 o 
   8   6  18      383.35      442.83     94.83 o 
   9   6  18       65.54      -13.42    168.58 o 
  10   6  18       69.57       35.59     76.81 o 
 -12   7  18        6.21      -38.92     79.07 o 
 -11   7  18      259.53      170.54     58.70 o 
 -10   7  18      115.65        7.44     58.25 o 
  -9   7  18      122.47      162.32     61.72 o 
  -8   7  18      371.44      396.93     70.17 o 
  -7   7  18      381.20      686.96     83.26 o 
  -6   7  18      210.18      167.70     48.51 o 
  -5   7  18      670.29      681.71     59.73 o 
  -4   7  18       40.12       17.58     42.45 o 
  -3   7  18      198.20      264.59     49.71 o 
  -2   7  18     1122.03     1309.41     74.65 o 
  -1   7  18        3.03       33.75     61.15 o 
   0   7  18      199.75       63.44     61.96 o 
   1   7  18      844.60      848.57    105.76 o 
   2   7  18       68.03       46.47     66.36 o 
   3   7  18      757.45      797.91    102.82 o 
   4   7  18      478.84      651.28     97.17 o 
   5   7  18        0.39       -5.10     68.02 o 
   6   7  18      300.97      450.43     93.60 o 
   7   7  18      361.74      466.35     94.89 o 
   8   7  18       60.14      122.72     78.47 o 
   9   7  18      107.66      217.85     86.30 o 
 -10   8  18       64.49      104.24     85.77 o 
  -9   8  18      414.75      417.86    111.86 o 
  -8   8  18        6.31       78.23     59.86 o 
  -7   8  18      303.92      248.91     57.84 o 
  -6   8  18      397.26      558.62     65.68 o 
  -5   8  18       33.91       66.74     51.10 o 
  -4   8  18      683.27      691.43     85.64 o 
  -3   8  18      292.26      264.79     70.04 o 
  -2   8  18        1.37       27.43     87.32 o 
  -1   8  18      470.05      405.12     75.15 o 
   0   8  18      437.41      534.44     98.27 o 
   1   8  18       56.23       70.72     70.56 o 
   2   8  18      481.19      557.16    136.62 o 
   3   8  18      216.27      254.30     83.90 o 
   4   8  18       39.36       64.97     73.49 o 
   5   8  18      592.57      688.57    218.92 o 
   6   8  18        5.74       83.43     84.69 o 
   7   8  18       62.80      112.06     89.48 o 
   8   8  18      212.07      276.08    181.37 o 
  -8   9  18      172.13      255.67    145.41 o 
  -7   9  18      301.42      324.38    140.62 o 
  -6   9  18       60.67      -10.72     65.23 o 
  -5   9  18      168.27       63.91    140.87 o 
  -4   9  18       53.38        4.19     97.41 o 
  -3   9  18      116.39       73.73     64.71 o 
  -2   9  18      361.29      240.79     77.57 o 
  -1   9  18       12.72      -34.96    117.45 o 
   0   9  18      108.39      128.00     70.95 o 
   1   9  18      172.38      245.11     82.11 o 
   2   9  18       23.51       99.07     73.44 o 
   3   9  18      157.76      131.86    139.02 o 
   4   9  18       58.36      148.94    151.01 o 
   5   9  18        4.98       64.98     75.60 o 
   6   9  18       47.45      193.11     85.67 o 
  -6  10  18       66.28      134.23    129.43 o 
  -5  10  18       10.58      -10.84     78.49 o 
  -4  10  18       43.73       65.92    110.26 o 
  -3  10  18       45.35      143.65     73.72 o 
  -2  10  18        0.81       24.73     64.70 o 
  -1  10  18       63.33        1.19     67.93 o 
   0  10  18       64.86      119.22     74.16 o 
   1  10  18        5.15       56.03     82.29 o 
   2  10  18       37.07       95.18     77.74 o 
   3  10  18       14.91      138.92     76.21 o 
   4  10  18       13.47       41.08     77.57 o 
 -14   1  19        2.00       41.89     85.32 o 
 -13   1  19        0.75      -80.33     56.33 o 
 -12   1  19       93.62      112.97     53.25 o 
 -11   1  19        2.50      -37.09     46.13 o 
 -10   1  19       17.74        2.82     44.34 o 
  -9   1  19      115.42       97.42     49.48 o 
  -8   1  19       11.94       29.69     47.09 o 
  -7   1  19       41.69       -5.71     43.01 o 
  -6   1  19       32.34       46.13     57.66 o 
  -5   1  19      424.94      457.06     57.39 o 
  -4   1  19       11.61      -16.95     40.71 o 
  -3   1  19      219.11      210.15     48.94 o 
  -2   1  19       30.07       21.07     42.43 o 
  -1   1  19      187.85      241.13     50.70 o 
   0   1  19      293.59      293.41     54.27 o 
   1   1  19        9.36      120.45     45.57 o 
   2   1  19       94.13       52.17     45.83 o 
   3   1  19      123.69      183.16     52.04 o 
   4   1  19       51.47       33.62     49.15 o 
   5   1  19      163.84      144.04    108.66 o 
   6   1  19      176.32      109.31     64.90 o 
   7   1  19        6.34       -2.91     50.33 o 
   8   1  19      107.82       88.12     57.51 o 
   9   1  19       66.42       81.36     88.16 o 
  10   1  19       19.53      -23.19     47.97 o 
  11   1  19       73.11      134.10     71.15 o 
  12   1  19       23.03       66.50     71.69 o 
 -14   2  19       76.22       -4.00     67.99 o 
 -13   2  19       50.14       38.18     63.99 o 
 -12   2  19       31.05       72.48     52.73 o 
 -11   2  19      143.36      122.68     52.43 o 
 -10   2  19      474.88      470.52     64.79 o 
  -9   2  19       58.98       23.76     46.61 o 
  -8   2  19       75.43       67.55     59.15 o 
  -7   2  19      969.92      980.14     75.76 o 
  -6   2  19       27.17       31.00     63.89 o 
  -5   2  19      642.02      556.59     63.23 o 
  -4   2  19      511.96      489.44     59.54 o 
  -3   2  19       32.09        5.26     41.89 o 
  -2   2  19      852.49      816.98     91.69 o 
  -1   2  19      359.27      427.80     57.32 o 
   0   2  19      111.14      160.28     48.42 o 
   1   2  19      706.84      782.71     75.42 o 
   2   2  19      533.93      455.63     63.60 o 
   3   2  19      427.39      488.79     63.07 o 
   4   2  19      387.78      349.73     63.33 o 
   5   2  19       82.96      145.32     61.41 o 
   6   2  19       70.60       69.71     53.00 o 
   7   2  19      471.09      405.87     68.32 o 
   8   2  19       27.18       28.89     51.91 o 
   9   2  19       65.78       39.21     53.30 o 
  10   2  19      337.47      394.80     80.57 o 
  11   2  19        0.09        6.30     86.60 o 
  12   2  19       65.18       86.50     76.81 o 
 -14   3  19       63.88       31.46     68.55 o 
 -13   3  19        0.89       26.35     63.19 o 
 -12   3  19      514.58      463.96     82.80 o 
 -11   3  19       39.77      107.76     51.37 o 
 -10   3  19        1.61       23.09     48.62 o 
  -9   3  19      897.51      942.64    104.25 o 
  -8   3  19      323.77      397.55     58.65 o 
  -7   3  19      679.98      656.39     90.18 o 
  -6   3  19      579.08      546.83     62.85 o 
  -5   3  19      726.86      686.20     66.77 o 
  -4   3  19      575.27      496.04     61.17 o 
  -3   3  19      998.19     1091.92     76.92 o 
  -2   3  19       60.10      140.80     67.12 o 
  -1   3  19      829.76      802.94     69.28 o 
   0   3  19     2579.52     2587.80    120.94 o 
   1   3  19        2.34      -72.58     48.67 o 
   2   3  19      377.89      290.53     54.82 o 
   3   3  19      874.17      987.40     69.59 o 
   4   3  19       12.84      -54.93     43.59 o 
   5   3  19      899.56      939.02     82.51 o 
   6   3  19      414.02      383.47     67.25 o 
   7   3  19        0.45       38.26     51.36 o 
   8   3  19      334.94      428.91    131.60 o 
   9   3  19      268.95      295.01     64.37 o 
  10   3  19       13.53       95.04    118.25 o 
  11   3  19      171.55      121.72     78.23 o 
 -13   4  19      141.87      354.34     79.93 o 
 -12   4  19       21.75      -24.24     59.91 o 
 -11   4  19      120.38      172.29    129.12 o 
 -10   4  19      617.35      804.52     80.25 o 
  -9   4  19        0.47      -32.84     48.26 o 
  -8   4  19      100.69      107.90     69.44 o 
  -7   4  19     1349.65     1484.63     90.11 o 
  -6   4  19        3.87        9.08     45.14 o 
  -5   4  19     1361.69     1418.65     87.64 o 
  -4   4  19      517.06      455.66     59.02 o 
  -3   4  19       47.11      169.12     52.62 o 
  -2   4  19     2418.11     2468.36    103.46 o 
  -1   4  19      803.83      904.37     76.37 o 
   0   4  19      118.54       72.59     44.41 o 
   1   4  19     1381.08     1442.92    115.37 o 
   2   4  19      756.73      767.73     63.65 o 
   3   4  19      456.00      489.28     61.88 o 
   4   4  19      548.41      508.15     68.27 o 
   5   4  19      436.75      564.19     71.75 o 
   6   4  19      158.33      112.01    105.05 o 
   7   4  19      756.16      679.72    101.62 o 
   8   4  19       62.14       61.58     72.82 o 
   9   4  19       70.81       85.03    184.56 o 
  10   4  19      279.72      288.56    127.04 o 
  11   4  19        4.31      111.76     80.50 o 
 -13   5  19        4.02       28.37     65.66 o 
 -12   5  19      257.97      329.23     76.68 o 
 -11   5  19      148.59      170.18     68.16 o 
 -10   5  19       26.75        5.19     59.15 o 
  -9   5  19      515.67      577.65     68.76 o 
  -8   5  19      115.84      164.50     48.48 o 
  -7   5  19      152.63      117.20     67.22 o 
  -6   5  19      240.36      208.74     48.68 o 
  -5   5  19      765.57      933.53     65.90 o 
  -4   5  19       82.71       83.58     43.55 o 
  -3   5  19     1199.21     1268.52     75.27 o 
  -2   5  19        1.86       42.85     42.84 o 
  -1   5  19      321.67      286.45     51.38 o 
   0   5  19     1436.15     1459.11     78.40 o 
   1   5  19        8.27       22.39     43.00 o 
   2   5  19      103.63      117.98     46.40 o 
   3   5  19      651.90      690.28     67.49 o 
   4   5  19       45.80       19.61     60.20 o 
   5   5  19      609.38      666.26     99.88 o 
   6   5  19      286.83      405.29    143.82 o 
   7   5  19       11.66      -30.42    107.86 o 
   8   5  19      255.77      173.68    174.18 o 
   9   5  19      216.29      244.70     85.17 o 
  10   5  19       67.36       32.40     78.88 o 
 -12   6  19        1.89      105.44     66.83 o 
 -11   6  19       21.35       27.42     59.96 o 
 -10   6  19       59.76       95.74     62.67 o 
  -9   6  19       25.14      -79.85     53.23 o 
  -8   6  19       37.77      129.10     46.94 o 
  -7   6  19      204.70      343.66     59.91 o 
  -6   6  19       39.37       46.28     43.92 o 
  -5   6  19      251.58      281.83     50.14 o 
  -4   6  19       32.17       41.66     51.28 o 
  -3   6  19       61.88       86.78     43.72 o 
  -2   6  19      188.71      208.40     48.08 o 
  -1   6  19      149.02      269.05     50.13 o 
   0   6  19        0.03      -24.05     43.62 o 
   1   6  19      204.65      173.88     47.73 o 
   2   6  19      172.07      205.21     85.49 o 
   3   6  19       90.71      189.17     72.80 o 
   4   6  19      105.94      195.65     77.24 o 
   5   6  19       63.31       67.91     74.57 o 
   6   6  19       13.67      -21.24    149.41 o 
   7   6  19      224.71      307.52     87.79 o 
   8   6  19        0.33      -63.94     70.76 o 
   9   6  19       12.62      178.17     81.35 o 
 -11   7  19       52.47      136.46     76.68 o 
 -10   7  19        7.33       62.19    135.18 o 
  -9   7  19       10.12      100.58     61.29 o 
  -8   7  19       53.56       78.90     58.69 o 
  -7   7  19        8.16       -6.60     48.17 o 
  -6   7  19       14.83      -40.31     42.33 o 
  -5   7  19       67.25       42.94     53.07 o 
  -4   7  19        1.74       33.86     43.87 o 
  -3   7  19       42.87       32.10     43.98 o 
  -2   7  19        6.60      -27.02     48.50 o 
  -1   7  19       33.61        5.40     59.09 o 
   0   7  19       17.40      -21.23     66.77 o 
   1   7  19        1.44      -19.91     65.75 o 
   2   7  19        0.59      203.47    128.63 o 
   3   7  19        3.96      -39.38     69.81 o 
   4   7  19        2.20      -33.47     67.91 o 
   5   7  19       28.42       61.41     73.85 o 
   6   7  19        8.74       12.34     69.11 o 
   7   7  19        0.00       82.62     88.69 o 
   8   7  19        0.67        5.08     72.87 o 
  -9   8  19       31.04       38.80     72.56 o 
  -8   8  19       23.42      202.00     66.59 o 
  -7   8  19       17.45       59.93     62.71 o 
  -6   8  19       14.13      116.82     54.49 o 
  -5   8  19       39.60       -1.29     58.74 o 
  -4   8  19        0.56      -31.82     58.86 o 
  -3   8  19        0.03       11.13    113.76 o 
  -2   8  19       57.91      143.16     67.15 o 
  -1   8  19        2.20       90.02     70.22 o 
   0   8  19        0.51        8.32     68.32 o 
   1   8  19       40.55       83.09    151.80 o 
   2   8  19       57.68      129.89     76.40 o 
   3   8  19       29.37      149.41     76.36 o 
   4   8  19       16.36      -12.07     71.21 o 
   5   8  19       25.95      203.64     84.54 o 
   6   8  19       59.70      104.38    139.02 o 
   7   8  19        1.62       42.00    170.98 o 
  -6   9  19       91.31      216.08     68.17 o 
  -5   9  19       48.43      117.18     66.51 o 
  -4   9  19       98.49       38.17     63.65 o 
  -3   9  19       88.21      -42.93     83.56 o 
  -2   9  19        1.06       40.03     68.93 o 
  -1   9  19       33.37       54.98     71.89 o 
   0   9  19      241.03      309.49     86.45 o 
   1   9  19       15.87       47.43     74.30 o 
   2   9  19       53.77      162.05     80.74 o 
   3   9  19      143.14      103.82     77.56 o 
   4   9  19        9.15       80.69     80.64 o 
   5   9  19       23.27      202.94     85.87 o 
  -3  10  19        0.94       79.63     70.07 o 
  -2  10  19      206.98      169.82     77.04 o 
  -1  10  19       73.43       80.48     73.65 o 
   0  10  19       20.17       74.61     73.72 o 
 -14   0  20      242.16      370.72    155.00 o 
 -13   0  20       20.56       88.17     77.51 o 
 -12   0  20      322.00      375.22     93.63 o 
 -11   0  20       72.71       44.12     71.03 o 
 -10   0  20       29.46      155.32     75.76 o 
  -9   0  20      724.49      846.29    148.61 o 
  -8   0  20      599.09      566.75     93.27 o 
  -7   0  20       13.30      -41.67     63.47 o 
  -6   0  20      371.68      245.32     73.93 o 
  -5   0  20     1450.19     1652.90    133.16 o 
  -4   0  20      104.53       -9.97     64.49 o 
  -3   0  20     1059.11      897.80    218.92 o 
  -2   0  20     1136.36     1333.82    119.89 o 
  -1   0  20      272.76      230.55     84.69 o 
   0   0  20     1308.06     1373.61    123.48 o 
   1   0  20      492.49      527.08     91.34 o 
   2   0  20      126.44      100.50     70.05 o 
   3   0  20     1014.61      911.04    108.06 o 
   4   0  20      732.47      680.77    215.72 o 
   5   0  20      595.49      405.88    110.26 o 
   6   0  20      956.79      966.76    151.80 o 
   7   0  20        1.29        3.20     84.69 o 
   8   0  20       91.02      102.31     73.03 o 
   9   0  20      654.74      633.64    252.48 o 
  10   0  20        1.59       60.72    105.46 o 
  11   0  20       37.16       14.95    103.07 o 
 -13   1  20       41.26       -1.62     72.19 o 
 -12   1  20      131.04      173.55     56.49 o 
 -11   1  20      107.29       -2.77     56.28 o 
 -10   1  20      756.12      682.92     72.50 o 
  -9   1  20       69.52      108.30     50.61 o 
  -8   1  20        5.47       17.96     46.61 o 
  -7   1  20      986.97      912.63     76.09 o 
  -6   1  20      114.22      136.19     49.99 o 
  -5   1  20      351.53      453.28     68.04 o 
  -4   1  20      852.26      971.33     74.55 o 
  -3   1  20      201.50      321.02     55.65 o 
  -2   1  20      535.38      558.89     63.52 o 
  -1   1  20      760.42      788.43     70.35 o 
   0   1  20      159.29      259.91     54.99 o 
   1   1  20      512.87      444.30     60.30 o 
   2   1  20     1250.21     1360.20     87.55 o 
   3   1  20       34.53      -17.58     48.61 o 
   4   1  20      544.98      408.08     64.71 o 
   5   1  20      203.80      288.36     71.74 o 
   6   1  20       39.05       32.56     60.06 o 
   7   1  20      603.52      686.42     79.02 o 
   8   1  20      224.70      288.96     63.88 o 
   9   1  20       47.94       37.29     54.11 o 
  10   1  20      125.76       41.51     50.12 o 
  11   1  20      111.01      191.52     66.61 o 
 -13   2  20       63.30       99.94     84.19 o 
 -12   2  20      108.49      121.60     54.82 o 
 -11   2  20       24.94      -27.52     48.71 o 
 -10   2  20       61.15       62.06     86.03 o 
  -9   2  20      170.47      117.55     52.40 o 
  -8   2  20      434.58      491.99     65.78 o 
  -7   2  20        0.56      -10.74     45.20 o 
  -6   2  20      340.79      296.17     57.79 o 
  -5   2  20      522.33      781.12     71.89 o 
  -4   2  20       60.37      150.25     49.79 o 
  -3   2  20      286.54      317.74     54.91 o 
  -2   2  20      410.72      348.53     55.96 o 
  -1   2  20        0.27       43.13     46.06 o 
   0   2  20      772.76      728.15     79.34 o 
   1   2  20      180.77      236.93     54.70 o 
   2   2  20       76.31        1.03     47.47 o 
   3   2  20      322.66      326.02     58.92 o 
   4   2  20      198.32      215.15     62.81 o 
   5   2  20      123.79      185.20     57.26 o 
   6   2  20      200.95      257.49     62.70 o 
   7   2  20        2.23       -9.13     52.08 o 
   8   2  20        2.32      -10.87     69.38 o 
   9   2  20       96.12      169.29     62.26 o 
  10   2  20       20.01       59.78     60.13 o 
  11   2  20       14.93      174.01     63.23 o 
 -13   3  20        2.19       26.70     66.11 o 
 -12   3  20       24.01       66.96     63.53 o 
 -11   3  20        2.30       -5.11     50.31 o 
 -10   3  20       59.19      144.67     54.83 o 
  -9   3  20       72.41       72.26     50.39 o 
  -8   3  20        7.20      -66.13     44.08 o 
  -7   3  20      103.09       76.87     50.02 o 
  -6   3  20       18.04       26.21     46.77 o 
  -5   3  20        0.05      -10.29     54.17 o 
  -4   3  20      268.20      372.98     70.35 o 
  -3   3  20        9.31        0.76     44.00 o 
  -2   3  20       19.72      -26.93     42.77 o 
  -1   3  20       96.45       38.40     46.75 o 
   0   3  20       19.16       12.55     45.05 o 
   1   3  20       22.02       69.55     48.49 o 
   2   3  20       83.43      -14.35     46.92 o 
   3   3  20        1.57       10.65     44.04 o 
   4   3  20       38.03       33.03     47.95 o 
   5   3  20       10.48       84.79     53.43 o 
   6   3  20       11.68      -23.11     49.58 o 
   7   3  20       21.51       54.62     84.44 o 
   8   3  20       24.31       29.13     77.67 o 
   9   3  20        0.79       85.06     77.34 o 
  10   3  20        5.44       76.84    143.82 o 
 -12   4  20        7.84       49.97     65.12 o 
 -11   4  20        1.24      -32.05     58.27 o 
 -10   4  20        5.00        5.75     49.85 o 
  -9   4  20       10.22       13.47     51.10 o 
  -8   4  20       52.91       50.67     71.83 o 
  -7   4  20       74.32       62.18     60.66 o 
  -6   4  20        1.80       36.21     46.74 o 
  -5   4  20      100.74      118.96     48.58 o 
  -4   4  20       97.68       54.89     48.01 o 
  -3   4  20       23.03        5.35     45.72 o 
  -2   4  20        4.15       -1.78     46.17 o 
  -1   4  20        0.62       46.70     43.76 o 
   0   4  20       24.07       32.36     42.99 o 
   1   4  20        0.26       19.69     42.42 o 
   2   4  20        1.98      -18.45     43.48 o 
   3   4  20       68.39       40.64     46.58 o 
   4   4  20        1.23      -31.55     54.54 o 
   5   4  20       33.79      103.29     55.30 o 
   6   4  20        7.92      103.46     55.27 o 
   7   4  20        3.56       32.21     70.45 o 
   8   4  20        0.23      -27.11     69.95 o 
   9   4  20        0.11       95.06    113.45 o 
  10   4  20        0.73      -53.95     72.72 o 
 -12   5  20       59.18       77.48     65.02 o 
 -11   5  20       32.53       81.95     63.62 o 
 -10   5  20      198.00      192.52     70.61 o 
  -9   5  20        2.31       64.38     52.60 o 
  -8   5  20       14.33       26.62     46.36 o 
  -7   5  20      435.70      402.25     56.76 o 
  -6   5  20        1.11      -71.85     47.90 o 
  -5   5  20      231.55      267.77     50.88 o 
  -4   5  20       72.34       35.32     44.14 o 
  -3   5  20      141.07      147.87     47.86 o 
  -2   5  20      307.09      435.83     56.12 o 
  -1   5  20      187.74      217.45     49.90 o 
   0   5  20        4.93      -25.90     44.47 o 
   1   5  20      109.35      145.19     72.41 o 
   2   5  20      148.56      165.90     52.22 o 
   3   5  20       11.58        4.07     46.24 o 
   4   5  20        0.41       17.38     67.09 o 
   5   5  20      293.06      293.02     86.21 o 
   6   5  20        2.68        8.55    116.65 o 
   7   5  20       45.87       97.34     77.74 o 
   8   5  20       27.83       62.08     75.48 o 
   9   5  20        0.23       35.04     77.34 o 
 -11   6  20       29.27       71.05     66.76 o 
 -10   6  20       14.83      105.20    108.91 o 
  -9   6  20      185.30      106.16     63.38 o 
  -8   6  20      204.97      181.91     51.05 o 
  -7   6  20       23.40       48.39     45.62 o 
  -6   6  20       46.06      121.53     51.45 o 
  -5   6  20      641.90      784.06     65.82 o 
  -4   6  20       19.95       15.94     43.82 o 
  -3   6  20      459.91      635.32     65.29 o 
  -2   6  20      140.58      272.61     52.50 o 
  -1   6  20        0.17       49.82     45.45 o 
   0   6  20      636.19      666.07     64.14 o 
   1   6  20       65.93       -1.65     79.84 o 
   2   6  20        1.91       -0.53     66.55 o 
   3   6  20      475.67      513.90     96.33 o 
   4   6  20      149.22      127.67     95.88 o 
   5   6  20      124.95      139.54     75.94 o 
   6   6  20       94.09      245.92     83.04 o 
   7   6  20       69.82       55.80     77.24 o 
   8   6  20      119.57      177.80     83.52 o 
  -9   7  20       33.82       89.65     63.45 o 
  -8   7  20       12.09       72.30     59.20 o 
  -7   7  20      480.04      560.71     79.80 o 
  -6   7  20       66.55      110.89     49.20 o 
  -5   7  20      176.90      232.17     52.80 o 
  -4   7  20      206.95      317.86     54.35 o 
  -3   7  20      161.40      277.49     53.93 o 
  -2   7  20      272.73      334.50     76.75 o 
  -1   7  20      418.00      410.63     78.59 o 
   0   7  20       16.03       -2.01     97.65 o 
   1   7  20      115.76       71.18    197.35 o 
   2   7  20      773.41      866.61    114.35 o 
   3   7  20       14.50      130.16     76.02 o 
   4   7  20      156.99      174.73     85.49 o 
   5   7  20      307.04      521.44     96.48 o 
   6   7  20       32.72      137.79     80.07 o 
   7   7  20      104.37      106.31     80.13 o 
  -8   8  20      192.35      188.41     69.23 o 
  -7   8  20        1.01       23.04     59.89 o 
  -6   8  20      180.49      193.37     75.88 o 
  -5   8  20      237.39      224.21     72.67 o 
  -4   8  20        6.08      -22.34     71.57 o 
  -3   8  20      436.49      463.34     86.99 o 
  -2   8  20       49.59       45.37    120.75 o 
  -1   8  20        0.14      189.17     78.31 o 
   0   8  20      396.27      425.31     91.52 o 
   1   8  20       90.33       -7.38     96.68 o 
   2   8  20       41.16       69.79     74.98 o 
   3   8  20      244.88      259.07     90.05 o 
   4   8  20       64.51      -17.99     75.30 o 
   5   8  20       96.14       10.13    121.44 o 
  -5   9  20       92.28       67.28     66.77 o 
  -4   9  20      133.16      108.65    102.45 o 
  -3   9  20       27.80       33.21     69.72 o 
  -2   9  20       41.15       81.24    101.47 o 
  -1   9  20      251.23      255.41     86.35 o 
   0   9  20       10.42      -16.43     92.68 o 
   1   9  20      102.61      176.62    124.64 o 
   2   9  20      141.02      107.97     82.11 o 
 -13   1  21        9.82       -7.06     60.89 o 
 -12   1  21       42.35       30.42     51.34 o 
 -11   1  21       36.67      105.75     54.40 o 
 -10   1  21       48.05       60.96     50.80 o 
  -9   1  21       69.01      175.04     54.97 o 
  -8   1  21       67.20      156.36     53.28 o 
  -7   1  21       12.97       43.43     47.79 o 
  -6   1  21        2.88      -39.91     44.47 o 
  -5   1  21      312.57      427.43     61.02 o 
  -4   1  21       26.04        2.62     45.88 o 
  -3   1  21       96.43       75.21     49.00 o 
  -2   1  21      124.58      215.48     54.20 o 
  -1   1  21       49.55      120.05     51.37 o 
   0   1  21      198.58      196.88     55.00 o 
   1   1  21       94.45       72.52     52.30 o 
   2   1  21       15.32       -6.33     49.57 o 
   3   1  21      105.19       -2.33     51.26 o 
   4   1  21      111.35      -58.08     80.11 o 
   5   1  21       31.01      137.91     68.02 o 
   6   1  21       68.88       95.20     67.54 o 
   7   1  21      103.47       94.13     94.19 o 
   8   1  21        0.03       20.02     57.28 o 
   9   1  21       92.07       37.95     62.05 o 
  10   1  21       13.08       61.68     66.70 o 
 -12   2  21      356.74      419.30     69.65 o 
 -11   2  21        1.01      -27.46     50.37 o 
 -10   2  21      318.22      137.38     63.64 o 
  -9   2  21      124.60      199.70     56.43 o 
  -8   2  21       18.27       21.83     47.47 o 
  -7   2  21      438.70      617.21     68.07 o 
  -6   2  21      229.64      238.36     57.85 o 
  -5   2  21        2.71       43.68     48.30 o 
  -4   2  21      277.19      246.38     55.83 o 
  -3   2  21      998.13     1163.60     82.84 o 
  -2   2  21      194.32      114.52     51.35 o 
  -1   2  21      435.92      462.39     63.20 o 
   0   2  21      243.59      356.63     60.51 o 
   1   2  21       59.33       23.11     56.97 o 
   2   2  21      488.67      406.53     62.56 o 
   3   2  21       38.50       11.09     91.80 o 
   4   2  21       13.03      -54.51     52.33 o 
   5   2  21      550.33      699.78     81.96 o 
   6   2  21       57.42      110.49     58.05 o 
   7   2  21      165.69      196.57     75.70 o 
   8   2  21      155.82      225.54     65.79 o 
   9   2  21        5.50      -49.06     53.03 o 
  10   2  21       30.17       -5.30     57.16 o 
 -12   3  21      120.31       53.41     73.60 o 
 -11   3  21       62.67      -11.04     51.50 o 
 -10   3  21      377.18      393.13     78.42 o 
  -9   3  21      147.59      135.79     54.74 o 
  -8   3  21      756.95      758.55     75.35 o 
  -7   3  21       79.66      115.54     51.43 o 
  -6   3  21      180.15      141.77     64.81 o 
  -5   3  21     1435.76     1373.61     89.41 o 
  -4   3  21        1.13       75.10     58.58 o 
  -3   3  21      188.52      143.44     53.12 o 
  -2   3  21      472.25      471.58     62.88 o 
  -1   3  21      132.66      235.21     59.65 o 
   0   3  21      851.70      744.12     84.65 o 
   1   3  21      571.05      700.34     71.79 o 
   2   3  21        9.42       67.15     47.75 o 
   3   3  21      435.77      361.33     57.11 o 
   4   3  21      256.52      313.16     58.75 o 
   5   3  21      117.39      207.75     62.79 o 
   6   3  21       85.58       43.57     55.88 o 
   7   3  21      208.60      413.82     69.64 o 
   8   3  21        0.35       -4.03     55.43 o 
   9   3  21      172.42      302.28     89.78 o 
 -11   4  21        1.62       47.84     72.71 o 
 -10   4  21      434.13      533.53     72.10 o 
  -9   4  21       74.03      151.32     57.28 o 
  -8   4  21       34.10       43.87     51.61 o 
  -7   4  21      491.89      481.51     71.27 o 
  -6   4  21      204.30      244.54     83.72 o 
  -5   4  21        0.52       47.56     48.80 o 
  -4   4  21      388.10      457.90     63.52 o 
  -3   4  21      942.96     1127.24     83.44 o 
  -2   4  21      264.61      206.89     55.29 o 
  -1   4  21      476.57      509.23     59.28 o 
   0   4  21      245.03      293.94     53.66 o 
   1   4  21       52.15      116.59     48.65 o 
   2   4  21      657.79      653.22     89.77 o 
   3   4  21       47.39        0.14     47.59 o 
   4   4  21       29.55       24.83     75.42 o 
   5   4  21      501.55      530.08     75.23 o 
   6   4  21       32.35      -78.25     66.03 o 
   7   4  21      164.17      146.78     80.94 o 
   8   4  21      153.51      116.67     97.47 o 
   9   4  21        0.06      191.50     84.54 o 
 -10   5  21      177.64      172.73     70.14 o 
  -9   5  21       44.61       17.00     79.74 o 
  -8   5  21      284.51      330.08     55.79 o 
  -7   5  21       31.16       37.89     61.25 o 
  -6   5  21        5.78      -33.61     52.42 o 
  -5   5  21      545.65      543.25     62.55 o 
  -4   5  21       12.96       11.88     45.85 o 
  -3   5  21       22.89       15.66     45.18 o 
  -2   5  21      564.36      715.38     65.66 o 
  -1   5  21       45.57       54.44     47.31 o 
   0   5  21      471.95      637.94     65.06 o 
   1   5  21      277.07      268.68     58.35 o 
   2   5  21       17.60      -11.57     50.74 o 
   3   5  21      100.86       95.89     84.36 o 
   4   5  21      187.23      242.15     87.35 o 
   5   5  21        8.18      128.69    104.67 o 
   6   5  21      255.88      408.20     90.83 o 
   7   5  21      187.21      329.43     92.08 o 
   8   5  21       54.94       84.19     81.91 o 
  -9   6  21       56.58       19.37     64.96 o 
  -8   6  21       20.23      -21.49     46.91 o 
  -7   6  21       65.77      132.46     49.71 o 
  -6   6  21      101.91      112.51     52.00 o 
  -5   6  21       14.88       -4.08     45.02 o 
  -4   6  21      233.70      191.24     51.53 o 
  -3   6  21       80.02      227.11     52.40 o 
  -2   6  21        7.04      -39.33     45.76 o 
  -1   6  21      128.11      109.39     57.61 o 
   0   6  21       92.70      116.17     70.58 o 
   1   6  21        1.39     -100.09     81.12 o 
   2   6  21      202.75      143.34     80.94 o 
   3   6  21       45.56      142.23    114.25 o 
   4   6  21      115.39      131.81     78.23 o 
   5   6  21       65.54      115.96     77.74 o 
   6   6  21        2.33       10.25     71.20 o 
   7   6  21        7.58      -43.25     74.98 o 
  -8   7  21        1.57       46.65     62.58 o 
  -7   7  21       26.96       66.34     49.40 o 
  -6   7  21        4.80       21.04     47.60 o 
  -5   7  21       11.26      -56.24     45.09 o 
  -4   7  21       66.89      136.98     51.03 o 
  -3   7  21        2.44       24.78    100.38 o 
  -2   7  21       30.78       66.71     68.70 o 
  -1   7  21        1.85      -30.77     78.81 o 
   0   7  21        3.98       -5.19     73.32 o 
   1   7  21       37.78        2.61    134.23 o 
   2   7  21        0.07        4.35     71.41 o 
   3   7  21        0.57        8.65     75.25 o 
   4   7  21        8.66      139.57    153.40 o 
   5   7  21        4.26      119.31     80.51 o 
  -6   8  21        0.33      -30.32     63.10 o 
  -5   8  21        3.77       17.72     64.06 o 
  -4   8  21        0.63       70.76     68.74 o 
  -3   8  21       76.97      138.90     72.23 o 
  -2   8  21       45.25        5.59     66.48 o 
  -1   8  21        3.12      -43.38    113.45 o 
   0   8  21        3.34       50.40     99.07 o 
   1   8  21        1.30      192.80     85.77 o 
   2   8  21       32.96      126.58     80.37 o 
   3   8  21        0.20       71.11    152.60 o 
 -12   0  22        1.46      -26.74     75.25 o 
 -11   0  22       17.65      -18.54     71.36 o 
 -10   0  22      559.19      553.95    103.07 o 
  -9   0  22        0.09       91.26     77.94 o 
  -8   0  22      383.60      253.49     82.86 o 
  -7   0  22      376.97      493.78    200.54 o 
  -6   0  22      126.81      182.41     77.08 o 
  -5   0  22      769.81      758.64    104.34 o 
  -4   0  22      302.99      358.28     84.82 o 
  -3   0  22       25.58       20.20     68.48 o 
  -2   0  22      188.20       75.90    130.23 o 
  -1   0  22     1199.64     1513.54    136.59 o 
   0   0  22      193.08      186.98     83.64 o 
   1   0  22      533.89      486.51     96.33 o 
   2   0  22      227.47      243.01     83.34 o 
   3   0  22      178.89      213.93     83.55 o 
   4   0  22      695.25      804.18    173.38 o 
   5   0  22        2.93       47.94     95.88 o 
   6   0  22        0.89      145.41    102.27 o 
   7   0  22      896.31     1196.86    167.78 o 
   8   0  22        1.51      -31.83     69.11 o 
   9   0  22      151.13      132.23     81.14 o 
 -11   1  22       81.13       94.80     66.19 o 
 -10   1  22      144.68      102.67     55.71 o 
  -9   1  22      261.47      191.68     59.03 o 
  -8   1  22      381.02      490.33    118.78 o 
  -7   1  22      130.11      100.24     51.12 o 
  -6   1  22      323.09      352.56     60.59 o 
  -5   1  22       36.51       82.11     50.83 o 
  -4   1  22       75.62      -16.67     48.25 o 
  -3   1  22     1402.20     1432.10     92.48 o 
  -2   1  22        5.23       -6.41     78.88 o 
  -1   1  22      315.33      286.80     59.81 o 
   0   1  22      304.21      353.01     63.66 o 
   1   1  22       99.73      147.08     55.94 o 
   2   1  22      600.02      682.81     74.66 o 
   3   1  22      239.51      217.55     60.43 o 
   4   1  22       19.87       67.26     89.61 o 
   5   1  22      676.77      727.02    211.73 o 
   6   1  22      134.41      112.09     75.10 o 
   7   1  22      199.23      184.22     64.73 o 
   8   1  22       29.98       38.60     57.11 o 
   9   1  22      166.41      230.30     59.82 o 
 -11   2  22        7.57       94.67     61.58 o 
 -10   2  22      233.69      204.84     72.65 o 
  -9   2  22        0.87      -11.89     51.15 o 
  -8   2  22      306.70      266.83     60.62 o 
  -7   2  22      168.66      199.75     57.03 o 
  -6   2  22        0.01       97.40     51.42 o 
  -5   2  22      388.66      404.91     66.15 o 
  -4   2  22       23.20       12.65     59.74 o 
  -3   2  22       37.80       14.96     64.35 o 
  -2   2  22       95.77       61.19     50.67 o 
  -1   2  22      412.83      383.82     63.44 o 
   0   2  22       78.05      166.16     54.76 o 
   1   2  22      347.70      327.79     61.80 o 
   2   2  22       71.86      104.78     55.26 o 
   3   2  22       68.29       66.78     62.04 o 
   4   2  22      198.50      185.92     70.94 o 
   5   2  22        6.71        6.07     53.97 o 
   6   2  22        5.60        3.02     90.43 o 
   7   2  22      197.16      213.09     66.83 o 
   8   2  22        0.51       69.11     60.04 o 
 -11   3  22        1.49       62.93     72.19 o 
 -10   3  22       12.56       17.17     60.20 o 
  -9   3  22        9.88       50.50     52.39 o 
  -8   3  22       37.94      105.22     53.74 o 
  -7   3  22        1.16       14.17     49.34 o 
  -6   3  22       78.86      149.37     52.14 o 
  -5   3  22       11.86       33.09     51.57 o 
  -4   3  22       12.19      -11.69     49.78 o 
  -3   3  22      105.80      173.05     54.66 o 
  -2   3  22        0.03        3.56     48.08 o 
  -1   3  22       39.86       70.86     51.30 o 
   0   3  22       53.44       15.98     66.43 o 
   1   3  22        3.52      -25.61     49.51 o 
   2   3  22       39.35      -12.92     60.10 o 
   3   3  22       17.52      -72.24     58.68 o 
   4   3  22        0.67     -100.58     67.05 o 
   5   3  22       22.74       65.52     65.16 o 
   6   3  22        4.86      -14.38     54.43 o 
   7   3  22       11.78       38.52     62.56 o 
   8   3  22       20.55      -30.36     92.68 o 
 -10   4  22       10.94       66.30     53.43 o 
  -9   4  22        6.13      -29.52     54.43 o 
  -8   4  22        2.07       58.23     55.24 o 
  -7   4  22       20.70        8.73     49.95 o 
  -6   4  22       22.94       11.26     51.12 o 
  -5   4  22       77.86      131.93     64.12 o 
  -4   4  22       40.75       60.29     56.51 o 
  -3   4  22        0.23      -43.88     48.86 o 
  -2   4  22        0.21      -47.17     44.72 o 
  -1   4  22        7.56       16.36     46.57 o 
   0   4  22        6.54       -0.64     45.81 o 
   1   4  22        1.83       -8.82     55.53 o 
   2   4  22        4.45        6.76     47.64 o 
   3   4  22       29.16      -16.10     51.06 o 
   4   4  22        0.03      -26.61     58.81 o 
   5   4  22        6.80      126.43     59.51 o 
   6   4  22       12.72      -16.38    202.14 o 
   7   4  22        0.43      148.86    147.81 o 
  -9   5  22       22.91      -48.56     52.55 o 
  -8   5  22       63.58      128.95     52.08 o 
  -7   5  22       95.75      118.62     75.62 o 
  -6   5  22       48.95       99.75     66.70 o 
  -5   5  22       29.62       97.14     69.38 o 
  -4   5  22       41.84       56.65     48.71 o 
  -3   5  22      475.73      632.93     64.93 o 
  -2   5  22       69.20       36.75     48.94 o 
  -1   5  22       32.71       29.57     47.31 o 
   0   5  22      121.86      291.99     56.49 o 
   1   5  22        6.89        1.56     72.71 o 
   2   5  22       60.03       -1.19     60.89 o 
   3   5  22       13.67     -106.61    129.43 o 
   4   5  22        4.70      107.43     79.09 o 
   5   5  22      100.96      -18.38     74.62 o 
   6   5  22       15.78       34.11     75.07 o 
  -8   6  22      210.71      355.02    106.79 o 
  -7   6  22       46.58        7.55     48.00 o 
  -6   6  22        3.77       -1.19     62.28 o 
  -5   6  22      426.84      581.70     65.08 o 
  -4   6  22        9.04       40.12     49.55 o 
  -3   6  22        1.40       31.66     48.36 o 
  -2   6  22      260.46      368.55     69.77 o 
  -1   6  22      285.86      342.52     58.73 o 
   0   6  22      155.08      108.44     72.23 o 
   1   6  22       92.82      111.32     79.37 o 
   2   6  22      103.42      259.36     85.32 o 
   3   6  22       87.63       55.09    103.87 o 
   4   6  22      191.83      318.69     91.34 o 
   5   6  22        1.20      -34.02     71.78 o 
  -6   7  22      202.97      264.77     63.87 o 
  -5   7  22       27.22       18.11     48.03 o 
  -4   7  22       57.47       75.96    101.48 o 
  -3   7  22      610.89      745.64    126.41 o 
  -2   7  22       26.47       22.29     67.32 o 
  -1   7  22       12.51      -47.83     63.18 o 
   0   7  22      280.19      226.58     89.19 o 
   1   7  22       24.67      170.87     82.11 o 
   2   7  22      291.52      183.64     88.26 o 
   3   7  22      131.07      296.43     90.60 o 
 -10   1  23       34.05       38.63     54.92 o 
  -9   1  23       10.57      -54.94     49.74 o 
  -8   1  23        2.36       78.64     56.13 o 
  -7   1  23       20.41      -13.65     47.20 o 
  -6   1  23       66.55      109.85     54.46 o 
  -5   1  23       19.15      -54.33     47.56 o 
  -4   1  23       29.41       93.53     57.43 o 
  -3   1  23        8.01       -4.13     53.74 o 
  -2   1  23       23.15       -2.80     48.73 o 
  -1   1  23      112.86      213.35     97.10 o 
   0   1  23        7.42      -11.09     50.62 o 
   1   1  23       52.85       36.32     72.65 o 
   2   1  23       46.60      172.35     58.14 o 
   3   1  23        7.05       51.74     56.01 o 
   4   1  23       83.90       -2.59    109.84 o 
   5   1  23       23.65       89.70     67.68 o 
   6   1  23        3.62       52.11     60.82 o 
   7   1  23      106.26      261.45     69.49 o 
 -10   2  23        1.15       42.59     53.91 o 
  -9   2  23       62.39       97.49     55.63 o 
  -8   2  23      200.48      175.04     66.66 o 
  -7   2  23       10.82      -19.97     50.65 o 
  -6   2  23       77.81       21.21     64.94 o 
  -5   2  23      100.94      138.76     54.45 o 
  -4   2  23        5.10       38.48     50.27 o 
  -3   2  23      423.58      481.42     67.59 o 
  -2   2  23       19.23       26.38     60.66 o 
  -1   2  23       52.48       99.42     54.02 o 
   0   2  23      155.17      251.97     59.22 o 
   1   2  23      103.40       60.43     64.20 o 
   2   2  23      102.90      128.15     59.27 o 
   3   2  23      136.49       99.73     60.76 o 
   4   2  23       45.98       14.08     75.65 o 
   5   2  23      107.37       62.48     65.50 o 
   6   2  23      160.63      130.06    101.92 o 
   7   2  23       10.08      190.07     66.72 o 
  -9   3  23       52.19       63.17     56.33 o 
  -8   3  23       84.26      122.19     59.06 o 
  -7   3  23      255.44      231.40     60.64 o 
  -6   3  23      167.23      314.81     63.86 o 
  -5   3  23      308.83      317.45     62.64 o 
  -4   3  23      160.11      128.45     56.29 o 
  -3   3  23        7.34      -24.32     50.65 o 
  -2   3  23       87.19      157.47     57.08 o 
  -1   3  23      680.07      884.90     80.39 o 
   0   3  23        0.15       36.91     53.52 o 
   1   3  23      182.20      144.00     58.36 o 
   2   3  23      355.55      440.82     62.19 o 
   3   3  23        2.54      -31.61     51.46 o 
   4   3  23      227.47      168.53     65.04 o 
   5   3  23       20.35       73.07     58.10 o 
   6   3  23        1.72       99.07     79.85 o 
  -9   4  23      124.49      170.88     61.21 o 
  -8   4  23      333.78      223.06     63.46 o 
  -7   4  23       16.64       15.98     66.89 o 
  -6   4  23      276.78      303.43     64.44 o 
  -5   4  23      155.07      266.21     61.34 o 
  -4   4  23        1.87       44.31     53.35 o 
  -3   4  23      615.58      795.23     79.73 o 
  -2   4  23      113.51      118.61     51.89 o 
  -1   4  23       33.01      116.59     51.80 o 
   0   4  23      345.16      470.61     63.49 o 
   1   4  23      177.06      189.35     56.53 o 
   2   4  23       77.35       39.23     49.57 o 
   3   4  23      139.42      222.83     73.81 o 
   4   4  23       74.49      154.99     75.42 o 
   5   4  23      112.44      122.09     82.35 o 
   6   4  23      334.85      506.70    103.79 o 
  -7   5  23      116.12      228.59     56.64 o 
  -6   5  23      141.22      205.50     56.41 o 
  -5   5  23       39.16      -25.80     49.20 o 
  -4   5  23      320.64      272.66     56.61 o 
  -3   5  23        3.46        9.55     49.45 o 
  -2   5  23       78.93      127.49     53.18 o 
  -1   5  23      439.22      687.40     71.06 o 
   0   5  23        3.12        1.91     48.72 o 
   1   5  23       89.10      120.60     55.03 o 
   2   5  23      205.03      191.77    119.85 o 
   3   5  23       13.64      113.48     98.27 o 
   4   5  23      192.92       58.22     78.23 o 
  -6   6  23       76.71       84.86     52.26 o 
  -5   6  23        9.38       45.29     49.90 o 
  -4   6  23       27.93        3.66     48.95 o 
  -3   6  23       56.82      129.70     54.07 o 
  -2   6  23       48.26       90.75     75.14 o 
  -1   6  23       11.55      -46.01     66.49 o 
   0   6  23       59.91      -48.70    107.92 o 
   1   6  23      113.45      209.67     87.86 o 
   2   6  23       40.87       -0.39     74.47 o 
   3   6  23       85.23      -18.70     77.50 o 
  -9   0  24      147.62      259.02     94.04 o 
  -8   0  24        7.08      111.87     79.46 o 
  -7   0  24      143.39      161.36     84.46 o
[truncated: 5,102 more chars]
